# Supplementary material for: ﻿Iugisporipsathyrareticulopilea gen. et sp. nov. (Agaricales, Psathyrellaceae) from tropical China produces unique ridge-ornamented spores with an obvious suprahilar plage
Source: MycoKeys. 2022 Jun 22;90:147–62. doi: 10.3897/mycokeys.90.85690 (PMC9849077; doi:10.3897/mycokeys.90.85690)
Supplement: XML Treatment for Iugisporipsathyra [file mycokeys.90.85690-treatment1.xml]

<!DOCTYPE tp:taxon-treatment
  PUBLIC "-//TaxonX//DTD Taxonomic Treatment Publishing DTD v0 20100105//EN" "tax-treatment-NSO.dtd">
<tp:taxon-treatment xmlns:tp="http://www.plazi.org/taxpub"><tp:treatment-meta><kwd-group><label>Taxon classification</label><kwd>
                <named-content content-type="kingdom">Fungi</named-content>
              </kwd><kwd>
                <named-content content-type="order">Agaricales</named-content>
              </kwd><kwd>
                <named-content content-type="family">Psathyrellaceae</named-content>
              </kwd></kwd-group><mixed-citation publication-type="journal"><person-group><name><surname>Wang</surname><given-names>Sheng-Nan</given-names></name><name><surname>Fan</surname><given-names>Yu-Guang</given-names></name><name><surname>Yan</surname><given-names>Jun-Qing</given-names></name></person-group><article-title>﻿<italic><tp:taxon-name><tp:taxon-name-part taxon-name-part-type="genus" reg="Iugisporipsathyra">Iugisporipsathyra</tp:taxon-name-part><tp:taxon-name-part taxon-name-part-type="species" reg="reticulopilea">reticulopilea</tp:taxon-name-part></tp:taxon-name></italic> gen. et sp. nov. (<tp:taxon-name><tp:taxon-name-part taxon-name-part-type="order">Agaricales</tp:taxon-name-part></tp:taxon-name>, <tp:taxon-name><tp:taxon-name-part taxon-name-part-type="family">Psathyrellaceae</tp:taxon-name-part></tp:taxon-name>) from tropical China produces unique ridge-ornamented spores with an obvious suprahilar plage</article-title><source>MycoKeys</source><day>22</day><month>06</month><year>2022</year><volume>90</volume><fpage>147</fpage><lpage>162</lpage><pub-id pub-id-type="doi">10.3897/mycokeys.90.85690</pub-id></mixed-citation></tp:treatment-meta><tp:nomenclature><label>﻿</label><tp:taxon-name>
              <object-id xmlns:xlink="http://www.w3.org/1999/xlink" content-type="arpha" xlink:type="simple">3F06F9DF-4D54-56D4-94DA-8EB9ED2BF448</object-id>
              <tp:taxon-name-part taxon-name-part-type="genus" reg="Iugisporipsathyra">Iugisporipsathyra</tp:taxon-name-part>
              <object-id xmlns:xlink="http://www.w3.org/1999/xlink" content-type="mycobank" xlink:type="simple">843734</object-id>
            </tp:taxon-name><tp:taxon-authority>J.Q. Yan, Y.G. Fan &amp; S.N. Wang</tp:taxon-authority><tp:taxon-status xmlns:xlink="http://www.w3.org/1999/xlink" xlink:type="simple">gen. nov.</tp:taxon-status></tp:nomenclature><tp:treatment-sec sec-type="etymology" id="SECID0EGFAI"><title>Etymology.</title><p>Iugi-, iugis (Latin), ridge; -spori-, sporis (Latin), spores; Iugispori-, refers to its spore ornamentation; -psathyra, one of the synonyms of <italic><tp:taxon-name><tp:taxon-name-part taxon-name-part-type="genus" reg="Psathyrella">Psathyrella</tp:taxon-name-part></tp:taxon-name></italic>, refers to its similarity to <italic><tp:taxon-name><tp:taxon-name-part taxon-name-part-type="genus" reg="Psathyrella">Psathyrella</tp:taxon-name-part></tp:taxon-name></italic>.</p></tp:treatment-sec><tp:treatment-sec sec-type="description" id="SECID0E1FAI"><title>Description.</title><p>Basidiomata psathyrelloid, fragile, non-deliquescent. Pileus hygrophanous, rugose to appearing reticulate ridged, covered by persistent and inconspicuous villus. Lamellae adnexed, brown. Stipe white, central, hollow. Spores amygdaliform in profile view, ovoid to elongate in face view, inamyloid, brown, fades in concentrated sulphuric acid, ridged and rarely verrucose ornamentation, suprahilar plage obvious. Basidia monomorphic. Pseudoparaphyses abundant. Pleurocystidia absent. Cheilocystidia present. Pileipellis hymeniderm, pyriform cell mixed with simple hairs.</p></tp:treatment-sec><tp:treatment-sec sec-type="type species" id="SECID0E6FAI"><title>Type species.</title><p><italic><tp:taxon-name><tp:taxon-name-part taxon-name-part-type="genus" reg="Iugisporipsathyra">Iugisporipsathyra</tp:taxon-name-part><tp:taxon-name-part taxon-name-part-type="species" reg="reticulopilea">reticulopilea</tp:taxon-name-part></tp:taxon-name></italic> J.Q. Yan, Y.G. Fan &amp; S.N. Wang</p></tp:treatment-sec><tp:treatment-sec sec-type="notes" id="SECID0EQGAI"><title>Notes.</title><p>The combination of veil absent, pleurocystidia absent and spores ornamented with ridges or rarely verrucose, with an obvious suprahilar plage is unique in <tp:taxon-name><tp:taxon-name-part taxon-name-part-type="family">Psathyrellaceae</tp:taxon-name-part></tp:taxon-name>.</p></tp:treatment-sec></tp:taxon-treatment>
