# Supplementary material for: ﻿Iugisporipsathyrareticulopilea gen. et sp. nov. (Agaricales, Psathyrellaceae) from tropical China produces unique ridge-ornamented spores with an obvious suprahilar plage
Source: MycoKeys. 2022 Jun 22;90:147–62. doi: 10.3897/mycokeys.90.85690 (PMC9849077; doi:10.3897/mycokeys.90.85690)
Supplement: XML Treatment for Iugisporipsathyra reticulopilea [file mycokeys.90.85690-treatment2.xml]

<!DOCTYPE tp:taxon-treatment
  PUBLIC "-//TaxonX//DTD Taxonomic Treatment Publishing DTD v0 20100105//EN" "tax-treatment-NSO.dtd">
<tp:taxon-treatment xmlns:tp="http://www.plazi.org/taxpub"><tp:treatment-meta><kwd-group><label>Taxon classification</label><kwd>
                <named-content content-type="kingdom">Fungi</named-content>
              </kwd><kwd>
                <named-content content-type="order">Agaricales</named-content>
              </kwd><kwd>
                <named-content content-type="family">Psathyrellaceae</named-content>
              </kwd></kwd-group><mixed-citation publication-type="journal"><person-group><name><surname>Wang</surname><given-names>Sheng-Nan</given-names></name><name><surname>Fan</surname><given-names>Yu-Guang</given-names></name><name><surname>Yan</surname><given-names>Jun-Qing</given-names></name></person-group><article-title>﻿<italic><tp:taxon-name><tp:taxon-name-part taxon-name-part-type="genus" reg="Iugisporipsathyra">Iugisporipsathyra</tp:taxon-name-part><tp:taxon-name-part taxon-name-part-type="species" reg="reticulopilea">reticulopilea</tp:taxon-name-part></tp:taxon-name></italic> gen. et sp. nov. (<tp:taxon-name><tp:taxon-name-part taxon-name-part-type="order">Agaricales</tp:taxon-name-part></tp:taxon-name>, <tp:taxon-name><tp:taxon-name-part taxon-name-part-type="family">Psathyrellaceae</tp:taxon-name-part></tp:taxon-name>) from tropical China produces unique ridge-ornamented spores with an obvious suprahilar plage</article-title><source>MycoKeys</source><day>22</day><month>06</month><year>2022</year><volume>90</volume><fpage>147</fpage><lpage>162</lpage><pub-id pub-id-type="doi">10.3897/mycokeys.90.85690</pub-id></mixed-citation></tp:treatment-meta><tp:nomenclature><label>﻿</label><tp:taxon-name>
              <object-id xmlns:xlink="http://www.w3.org/1999/xlink" content-type="arpha" xlink:type="simple">0E3EF4D4-73C8-54DA-99EA-4CAA3C9FDC86</object-id>
              <tp:taxon-name-part taxon-name-part-type="genus" reg="Iugisporipsathyra">Iugisporipsathyra</tp:taxon-name-part>
              <tp:taxon-name-part taxon-name-part-type="species" reg="reticulopilea">reticulopilea</tp:taxon-name-part>
              <object-id xmlns:xlink="http://www.w3.org/1999/xlink" content-type="mycobank" xlink:type="simple">843801</object-id>
            </tp:taxon-name><tp:taxon-authority>J.Q. Yan, Y.G. Fan &amp; S.N. Wang</tp:taxon-authority><tp:taxon-status xmlns:xlink="http://www.w3.org/1999/xlink" xlink:type="simple">sp. nov.</tp:taxon-status><xref ref-type="fig" rid="F3">Fig. 3</xref></tp:nomenclature><tp:treatment-sec sec-type="etymology" id="SECID0EJIAI"><title>Etymology.</title><p>reticulo-, reticular; reticulopilea, referring to the surface characteristic of the pileus.</p></tp:treatment-sec><tp:treatment-sec sec-type="description" id="SECID0EOIAI"><title>Description.</title><p>Pileus 30–90 mm broad, oblate when young, expanding to plane, surface dry, rugose to appearing reticulate ridged, hygrophanous, pale yellow to greyish-yellow (4A3–4B2), becoming yellowish-white (4A2) as pileus dries, centre and ridged area darker, brown to dark brown (7D6–7F6), becoming greyish-yellow (4B2) as pileus dries. Pileus surface covered by inconspicuous villus. Villus very short, white (4A2), persistent. Veil absent. Context 3.0–4.0 mm broad, fragile, dirty white (7A1–7B2). Lamellae 3.5–10 mm broad, crowded, adnexed, 2–3 tiers of lamellulae, dirty white (7A1–7B2), becoming brown (7E6–7E8) as spores mature, edge white (7A1–7B1) and saw-toothed under 20× magnification. Stipe 50–80 mm long, 3.0–10 mm thick, fragile to fibrous, white to dirty white (7A1–7B1), cylindrical, hollow, gradually thickening towards base, 8.0–17 mm thick at base. Stipe surface covered with small, white, evanescent fibrils.</p><fig id="F3" position="float" orientation="portrait"><object-id xmlns:xlink="http://www.w3.org/1999/xlink" content-type="doi" xlink:type="simple">10.3897/mycokeys.90.85690.figure3</object-id><object-id xmlns:xlink="http://www.w3.org/1999/xlink" content-type="arpha" xlink:type="simple">61084EE4-21AA-5F5D-A228-B67F638AAE37</object-id><label>Figure 3.</label><caption><p>Macroscopic and microscopic structures of <italic><tp:taxon-name><tp:taxon-name-part taxon-name-part-type="genus" reg="Iugisporipsathyra">Iugisporipsathyra</tp:taxon-name-part><tp:taxon-name-part taxon-name-part-type="species" reg="reticulopilea">reticulopilea</tp:taxon-name-part></tp:taxon-name></italic><bold>a–d</bold> Basidiomata <bold>e, f</bold> spores viewed by scanning electron microscopy <bold>g</bold> spores in Melzer’s Reagent <bold>h</bold> spores in water <bold>i</bold> hymenophore <bold>j, k</bold> cheilocystidia <bold>l, m</bold> pileipellis and hairs hyphae <bold>n, o</bold> caulocystidia. Scale bars: 20 mm (<bold>a–d</bold>); 20 μm (<bold>g–o</bold>). Structures of <bold>i–o</bold> were observed in 5% <abbrev xmlns:xlink="http://www.w3.org/1999/xlink" xlink:title="potassium hydroxide" id="ABBRID0E3JAI" xlink:type="simple">KOH</abbrev> solution and Congo red was used as the stain.</p></caption><graphic xmlns:xlink="http://www.w3.org/1999/xlink" xlink:href="mycokeys-90-147-g003.jpg" position="float" orientation="portrait" xlink:type="simple" id="oo_704576.jpg"><uri content-type="original_file" xlink:type="simple">https://binary.pensoft.net/fig/704576</uri></graphic></fig><p>Spores (7.5–)8.0–9.7(–10.5) × (4.0–)4.5–6.0 μm, Q = 1.5–2.0, amygdaliform in profile view, (4.5–)4.8–6.0(–6.3) μm broad, ovoid to elongate in face view, inamyloid, red-brown in water, brown in alkaline solution, fades in concentrated sulphuric acid, ornamentation up to 1.0 μm high, composed of irregular ridges and rarely verrucose, variable in length, partly connected, sometimes forming a zebroid pattern or closed meshes, suprahilar plage obvious, germ pore absent. Basidia (19–)22–29 × 9.5–12.0 μm, clavate, hyaline, 4- or 2-spored. Pseudoparaphyses abundant. Pleurocystidia absent. Cheilocystidia (37–)40–61(–68) × (9.5–)12–18(–22) μm, hyaline, utriform with obtuse to broadly obtuse apex, base tapering to a short or long stipe. Caulocystidia 50–90 × 6.0–14 μm, scattered or caespitose, various, mostly narrow clavate, hyaline. Trama of gills subparallel. Pileipellis hymeniderm, composed of a 1-cell-deep layer of pyriform cells, mixed with sparsely simple hairs, pyriform cells (35–)38–60 (–62) × (12–)14–23 μm, hairs hyphae, separate, 7.0–10 μm broad. Clamps present.</p></tp:treatment-sec><tp:treatment-sec sec-type="distribution" id="SECID0EGKAI"><title>Known distribution.</title><p>Tropical China (Hainan Province).</p></tp:treatment-sec><tp:treatment-sec sec-type="Habit and habitat" id="SECID0ELKAI"><title>Habit and habitat.</title><p>Scattered or 2–3 caespitose on red soil of roadside under broadleaf tree.</p></tp:treatment-sec><tp:treatment-sec sec-type="material" id="SECID0EQKAI"><title>Specimens examined.</title><p>China. Hainan Province, Ding’an County, Longhu Town, 2 Jan 2019, Yu-Guang Fan, Jun-Qing Yan <named-content xmlns:xlink="http://www.w3.org/1999/xlink" content-type="dwc:institutional_code" xlink:title="Herbarium of Fungi, Jiangxi Agricultural University" xlink:href="http://grbio.org/institution/jiangxi-agricultural-university" xlink:type="simple">HFJAU</named-content> 1352 (holotype); 4 Jan 2019, Jun-Qing Yan, Sheng-Nan Wang, <named-content xmlns:xlink="http://www.w3.org/1999/xlink" content-type="dwc:institutional_code" xlink:title="Herbarium of Fungi, Jiangxi Agricultural University" xlink:href="http://grbio.org/institution/jiangxi-agricultural-university" xlink:type="simple">HFJAU</named-content> 3181, <named-content xmlns:xlink="http://www.w3.org/1999/xlink" content-type="dwc:institutional_code" xlink:title="Herbarium of Fungi, Jiangxi Agricultural University" xlink:href="http://grbio.org/institution/jiangxi-agricultural-university" xlink:type="simple">HFJAU</named-content> 3182.</p></tp:treatment-sec><tp:treatment-sec sec-type="DNA sequence of type" id="SECID0ECLAI"><title>DNA sequence of type.</title><p><ext-link xmlns:xlink="http://www.w3.org/1999/xlink" ext-link-type="gen" xlink:href="ON207138" xlink:type="simple">ON207138</ext-link> (ITS), <ext-link xmlns:xlink="http://www.w3.org/1999/xlink" ext-link-type="gen" xlink:href="ON207137" xlink:type="simple">ON207137</ext-link> (LSU), <ext-link xmlns:xlink="http://www.w3.org/1999/xlink" ext-link-type="gen" xlink:href="ON210974" xlink:type="simple">ON210974</ext-link> (β-<italic>tub</italic>).</p></tp:treatment-sec><tp:treatment-sec sec-type="notes" id="SECID0EKLAI"><title>Notes.</title><p>Differs from other species in <tp:taxon-name><tp:taxon-name-part taxon-name-part-type="family">Psathyrellaceae</tp:taxon-name-part></tp:taxon-name> by having ridge-ornamented spores with an obvious suprahilar plage.</p></tp:treatment-sec></tp:taxon-treatment>
