# Supplementary material for: ﻿Iugisporipsathyrareticulopilea gen. et sp. nov. (Agaricales, Psathyrellaceae) from tropical China produces unique ridge-ornamented spores with an obvious suprahilar plage
Source: MycoKeys. 2022 Jun 22;90:147–62. doi: 10.3897/mycokeys.90.85690 (PMC9849077; doi:10.3897/mycokeys.90.85690)
Supplement: Supplementary material 1 — Iugisporipsathyrareticulopilea gen. et sp. nov. (Agaricales, Psathyrellaceae) from Tropical China Produces Unique Ridge-ornamented Spores with an Obvious Suprahilar Plage [file mycokeys-90-147-s001.nex]

#NEXUS
[written Thu Apr 14 20:08:37 CST 2022 by Mesquite  version 3.61 (build 927) at LAPTOP-EGQTH0DR/192.168.0.151]

BEGIN TAXA;
	TITLE Taxa;
	DIMENSIONS NTAX=93;
	TAXLABELS
		1 10 11 12 13 14 15 16 17 18 19 2 20 21 22 23 24 25 26 27 28 29 3 30 31 32 33 34 35 36 37 38 39 4 40 41 42 43 44 45 46 47 48 49 5 50 51 52 53 54 55 56 57 58 59 6 60 61 62 63 64 65 66 67 69 7 70 71 72 73 74 75 76 77 78 79 8 80 81 82 83 84 85 86 87 88 89 9 90 91 92 93 94 
	;

END;


BEGIN CHARACTERS;
	TITLE  Character_Matrix;
	DIMENSIONS  NCHAR=2591;
	FORMAT DATATYPE = DNA GAP = - MISSING = ?;
	MATRIX
	1   ATTA-ATGAA----TATCTATGGCG---------GTGGTTGTAGCTGGCTTCTA--GGAGCATATGTGCACACC---------------CGTC---ATTCAT---ATCTTTCCACCTGTGAACCTAATGTAGATCT-GGA---TAACTCTCGCTTTCT-------------------------------GAGCGG-AAACAG--GGATTGCT------------GTGTC---------------GCAAGGC----CAGCTCTCTT------------------TGAAT-TTCCAGG-T-CTATGTC------CTTTACACA-CCCC-AA-TTGAATGAT--GAAGAATGTAG---TCAATG-GGCTCT---AAGCCCAT-AAAACACAATACAACTTTCAGCAACGGATCTCTTGGCTCTCGCATCGATGAAGAACGCAGCGAAATGCGATAAGTAATGTGAATTGCAGAATTCAGTGAATCATCGAATCTTTGAACGCACCTTGCGCTCCTTGGTATTCCGAGGAGCATGCCTGTTTGAGTGTCATTAAATTCTCAACCTAACCAGTTTTC------------TGTG-T-TAGGCTTGGA-TGT-GGGGG--TTTTGCAGGCTGCCT--C------A---GTGC-GGTCTGCTCTCCTGAAATGCATTAGCGAGTTCA--AACT-AAGCTCT-GTCTATTGGTGTGATAA-TTATCTACGCCGTGGAAT-GG-----------GCT---------------TAGACTTGCTTCC--AA--------CCGTCT--GCA------AGGACACTC----TTTTGACA-ATTTGACCTTTCCCCTAGTAACTGCGAGTGAAGCGGGAAAAGCTCAAATTTAAAATCTGGTGGTCTT-TGGCCATCCGAGTTGTAATCTAGAGAAGTGTTACCCGCGTCGGACCGTGTACAAGTCTCCTGGAATGGAGCGTCATAGAGGGTGAGAATCCCGTCTTTGACACGGACTACCGAGGC-TTTGTGGTGCACTCTCAAAGAGTCGAGTTGTTTGGGAATGCAGCTCAAAATGGGTGGTAAATTCCATCTAAAGCTAAATATTGGCGAGAGACCGATAGCGAACAAGTACCGTGAGGGAAAGATGAAAAGAACTTTGGAAAGAGAGTTAAACAGTACGTGAAATTGCTGAAAGGGAAACGCTTGAAGTCAGTCGCGTTGGCCGGAAATCAGCCTTG--C-TTT--TGCTTGGTGTACTTTCTGGTTGACGGGCCAGCATCAGTTTTGACCGGTGGAAAAAGCTCTAGGGAATGTGGCATCTTCGGATGTGTTATAGCCCTGGTTCGTATACATCGGTTGGGACTGAGGAACTCAGCACGCCGCAAGGCCG-GGTCTTT-GACCACG-TTCGTGCTTAGGATGCTGGC--ATAATGGCTTTAATCGACCCGTCTTGAAACACGGACCAAGGAGTCTAACATGCCTGCGAGTGTTTGGGTGGAAAACCCGGACGCGTAATGAAAGTGAAAGTCGAGATCCCTGTCATGGGGAGCATCGACGCCCGGACCYGAAGTTTTCTGACGGCCCTGCGGTAGAGCATGTATGTTGGGACCCGAAAGATGGTGAACTATGCCTGAATAGGGTGAAGCCAGAGGAAACTCTGGTGGAGGCTCGTAGCGATTCTGACGTGCAAATCGATCGTCAAATTTGGGTATAGGGGCGAAAGACTAATCGAACCATCTAGTAGCT???????????????????????????????????????????????????????????????????????????????????????????????????????????????????????????????????????????????????????????????????????????????????????????????????????????????????????????????????????????????????????????????????????????????????????????????????????????????????????????????????????????????????????????????????????????????????????????????????????????????????????????????????????????????????GTGGTGGAACTGGTGCTGGTATGGGTACCCTTTTGATCTCCAAGATTCGTGAGGAGTACCCTGACCGCATGATGTGCACGTACTCCGTTGTGCCATCACCCAAGGTGTCGGATACCGTTGTGGAGGTGCGTGGTTTTAGCGTGTTGG--AGTTGAGTC---GGTGTACTTATTTT----CGTTCTTTTAGCCCTACAACGCTACCCTCTCCGTCCACCAGCTTGTTGAGAACTCTGACGAGACCTTCTGCATTGATAACGAGGCCCTCTACGATATCTGCTTCCGCACTCTTAAGCTCTCCACCCCCACCTATGGCGATCTCAACCACCTCGTTTCTATCGTCATGTCTGGTATCACCACTTGCTTGCGTTTCCCTGGTCAGCTCAACTCTGATCTCAGGAAGTTGGCTGTCAACATG
	10  ???????????????????????????????????TGGTTGTAGCTGCCTCCTC--GGAGGA-ATGTGCACGCC---------------CGCC---ATTTTT---ATCTTTCCACCTGTGCACCGACTGTAGGTCT-GGA---TAACTCTCGCCT--------------------------------CACGGCGG-ATGCGA--GGATTGGC------------GTTCG--------------------------CGTCTTTCCT------------------CGAAC-TTCCAGGCT-CTACG----------TCACAAA-CCCC-AA-TAGTATGAT--ATAGAATGTAG---TCAATG-GGCTT------GCCTAT-AAAACACTATACAACTTTTAGCAACGGATCTCTTGGCTCTCGCATCGATGAAGAACGCAGCGAAATGCGATAAGTAATGTGAATTGCAGAATTCAGTGAATCATCGAATCTTTGAACGCACCTTGCGCTCCTTGGTATTCCGAGGAGCATGCCTGTTTGAGTGTCATTAAATTCTCAACCTCACCAGTTTTCTGA-----AC--TGTG-TCGAGGCTTGGA-TGT-GGGGGT-TTGTGCAGGCTGCCT--C------A---GCGC-GGTCTGCTCCCCTGAAATGTATTAGCGAGTTCA--TACT-GAGCTCC-GTCTATTGGTGTGATAA-TTATCTACGCCGTTGGTC-GG-----------GTT---------------CAGACTTGCTTCT--AA--------CCGTCC--GCA------TGG???????????????????????????????????????????????????????????????????????????????????????TGGCCGTCCGAGTTGTAATCTAGAGAAGTGTTACCCGCGTCGGACCGTGTACAAGTCTCCTGGAATGGAGCGTCATAGAGGGTGAGAATCCCGTCTTTGACACGGACTACCGAGGC-TTTGTGGT--GCTCTCAAAGAGTCGAGTTGTTTGGGAATGCAGCTCAAAATGGGTGGTAAATTCCATCTAAAGCTAAATATTGGCGAGAGACCGATAGCGAACAAGTACCGTGAGGGAAAGATGAAAAGAACTTTGGAAAGAGAGTTAAACAGTACGTGAAATTGCTAAAAGGGAAACGCTTGAAGTCAGTCGCGTTGTCCGGGAATCAGCCTTC--C-TTC--TGGTTGGTGTACTTCCTGGTTGACGGGCCAGCATCAGTTTTGACCGGTGGAAAAAGTTCGAGGGAAGGTGGCACCTTCGGGTGTGTTATAGCCCTCGTTCGTATACATCGGTTGGGACTGAGGAACTCAGCACGCCGCAAGGCCG-GGA-TTC-GTCCACG-TTCGTGCTTAGGATGCTGGC--ATAATGGCTTTAATCGACCCGTCTTGAAACACGGACCAAGGAGTCTAACATGCCTGCGAGTGTTTGGGTGGAAAACCCGAGCGCGTAATGAAAGTGAAAGTTGAGATCCCTGTCATGGGGAGCATCGACGCCCGGACCAGACGTTTTCTGACGGTTCTGCGGTAGAGCATGTATGTTGGGACCCGAAAGATGGTGAACTATGCCTGAATAGGGTGAAGCCAGAGGAAACTCTGGTGGAGGCTCGTAGC??????????????????????????????????????????????????????????????????????????????????????????????????????????????????????????????????????????????????????????????????????????????????????????????????????????????????????????????????????????????????????????????????????????????????????????????????????????????????????????????????????????????????????????????????????????????????????????????????????????????????????????????????????????????????????????????????????????????????????????????????????????????????????????GTGGTGGAACTGGTGCTGGTATGGGTACCCTCCTGATCTCCAAGATTCGTGAGGAGTACCCCGACCGTATGATGTGCACGTACTCCGTTGTGCCATCACCCAAGGTCTCTGACACCGTCGTTGAGGTGCGCCGATCACATTACCCCACAGTCCAGACGACAGGGGCGCTAAACAC----ACGTTCTCTAGCCCTACAACGCCACCCTCTCCGTCCACCAGCTTGTTGAGAACTCTGACGAGACCTTCTGCATTGATAACGAGGCTCTCTACGATATCTGCTTCCGCACCCTCAAGCTCTCCACCCCCACCTATGGCGATCTCAACCACCTCGTCTCCATTGTCATGTCTGGCATCACCACTTGCTTGCGTTTCCCTGGTCAGCTCAACTCTGACCTCAGGAAGTTGGCTGTCAACATG
	11  ATTA-CCGAA----TAACTATGGTG---------TAGGTTGTAGCTGGCTCCTT--GGAGCA-TTGTGCACACC---------------CGCC---ATTTTT---ATCTTTCCACCTGTGCACCGACTGTAGGTCT-GGA---TAACTCTCGTCTCTTC--------------------------ACGGAGGCGG-ACGCGA--GGTTTGGC------------TTC----------------------------GGCCTCTCCT------------------TGAAT-TTCCAGG-T-CTATGTCT-----TTTTACCCA-CCCC-AA-TAGTATGAC--ATTGAATGTAG---TCAATG-GGCTTT-G-TAGCCTAT-AAAACACTATACAACTTTCAGCAACGGATCTCTTGGCTCTCGCATCGATGAAGAACGCAGCGAAATGCGATAAGTAATGTGAATTGCAGAATTCAGTGAATCATCGAATCTTTGAACGCACCTTGCGCTCTTTGGTATTCCGAAGAGCATGCCTGTTTGAGTGTCATTAAATTCTCAACCTCACCAGTTTTCTGA--------------G-GAGGCTTGGA-TGT-GGGGGT-TTGTGCAGGCTGCCG--C------A---GCGC-GGTCTGCTCCCCTGAAATGCATTAGCGAGTTCA--TACT-GAGCTCC-GTCTATTGGTGTGATAA-TTATCTACGCCGTGGATT-GG-----------GCT---------------TAGACTTGCTTCT--AA--------CCGTCC--GCA------AGGACAACT----CTTTGACA--ATTGACCT?????????????????AGTGAAGCGGGAAAAGCTCAAATTTAAAATCTGGCAGCCTT-TGGCAGTCCGAGTTGTAATCTAGAGAAGTGTTACCCGCGTCGGACCGTGTACAAGTTTCCTGGAATGGAGCGTCATAGAGGGTGAGAATCCCGTCTTTGACACGGACTACCGAGGC-TTTGTGGTGCGCTCTCAAAGAGTCGAGTTGTTTGGGAATGCAGCTCAAAATGGGTGGTAAATTCCATCTAAAGCTAAATATTGGCGAGAGACCGATAGCGAACAAGTACCGTGAGGGAAAGATGAAAAGAACTTTGGAAAGAGAGTTAAACAGTACGTGAAATTGCTGAAAGGGAAACGCTTGAAGTCAGTCGCGTTGGCCGGAAATCAGCCTTC--C-TTT--TGGTTGGTGTACTTTCTGGTTGACGGGCCAGCATCAGTTTTGACCGGTGGAAAAAGCTCAGGGGAATGTGGCACCTTCGGGTGTGTTATAGCCCTTGTTCGTATACATCGGTTGGGACTGAGGAACTCAGCACGCCGCAAGGCCG-GGA-TTC-GTCCACG-TTCGTGCTTAGGATGCTGGC--ATAATGGCTTTAATCGACCCGTCTTGAAACACGGACCAAGGAGTCTAACATGCCTGCGAGTGTTTGGGTGGTAAACCCGAGCGCGTAATGAAAGTGAAAGTTGAGATCCCTGTCATGGGGAGCATCGACGCCCGGACCAGACGTTTTCTGACGGTTCTGCGGTAGAGCATGTATGTTGGGACCCGAAAGATGGTGAACTATGCCTGAATAGGGTGAAGCCAGAGGAAACTCTGGTGGAGGCTCGTAGCGATTCTGACGTGCAAATCGATCGTCAAATTTGGGTATAGGGGCGAAAGACTAATCGAACCATCTAGTAGCTGGTTCCTGCCGAAGTTTCCCTCAGGATAGCAGAAACTCATATCAGATTTATGTGGTAAAGCGAATGATTAGAGGCCTTGGGGTTGAAACAACCTTAACCTATTCTCAAACTTTAAATATGTAAGAACAAGCCGTCTCTTAATTGGACCGCTTGGCGATTGAGAGTTTCTAGTGGGCCATTTTTGGTAAGCAGAACTGGCGATGCGGGATGAACCGAACGCGAGGTTAAGGTGCCGGAATACACGCTCATCAGACACCACAAAAGGTGTTAGTTCA-TCTAGACAGCAGGACGGTGGCCATGGAAGTCGGAATCCGCTAAGGAGTGTGTAACAACTCACCTGCCGAATGAACTAGCCCTGAAAATGGATGGCGCTTAAGCGTGTTACCCATACCTCGCCGTCAG?????????????????????????????????????????????????????????????????????TCTCCAGATTCGTGAGGAGTATCCTGATCGTATGATGTGCACGTACTCTGTCGTCCCATCACCCAAGGTCTCTGACACTGTCGTTGAGGTGAGTCAATCGCACCTTTCAA---TTCAAACG---GGATGCTCAAACGC----TTGTACTGTAGCCCTACAACGCCACCCTCTCCGTCCACCAGCTTGTCGAGAACTCCGACGAGACCTTCTGCATTGATAACGAGGCTCTCTATGACATTTGCTTCCGCACTCTCAAGCTCTCCACCCCCACCTATGGCGATCTTAACCACCTCGTCTCCATTGTCATGTCTGGCATCACCACTTGCTTGCGTTTCCCTGGTCAGCTTAACTCTGACCTCAGGAAGTTGGCTGTCAACATG
	12  ???????????????????????????????????TGGTTGTCGCTGGCTCCTC--GGAGCA-TCGTGCACGCC---------------CACC---ATTTTT---ATCTATCCACCTGTGCACCGAATGTAGGTCT-GGA---TGACTCTCGTCT--------------------------------CCGGGCGG-ATGCGA--GGTTTGCGTGTGCGTAGCGCGTTCATGCGT--------GTTGCGTAC----GGGCTCTCCT------------------CGAAT-TTCCAGACT-CTACG----------TCACACA-CCCC-AA-ACGTATGAT--GCAGAATGTAG---TCAATG-GGCCT------GCCTAT-AAAACACTATACAACTTTCAGCAACGGATCTCTTGGCTCTCGCATCGATGAAGAACGCAGCGAAATGCGATAAGTAATGTGAATTGCAGAATTCAGTGAATCATCGAATCTTTGAACGCACCTTGCGCTCCTTGGTATTCCGAGGAGCATGCCTGTTTGAGTGTCATTAAATTCTCAACCTCACCCGTTTTCTGA--ACGGT--TCTC-C-GAGGCTTGGA-TGT-GGGGGT-TTGTGCAGGCTGCCT--C------A---GCGC-GGTCTGCTCCCCTGAAATGTATTAGCGAGATTCATATCTGAACCTCC-GTCTATCGGTGTGATAA-TTATCTAC?TCGTTGACT-TG-----------GTT---------------CGGACTC?CTTCT--AA--------CCGTCC--GCG------TGG???????????????????????????????????????????????????????????????????????????????????????TGGCCGTCCGAGTTGTAATCTAGAGAAGTGTTACCCGCGTCGGACCGTGTACAAGTCTCCTGGAATGGAGCGTCATAGAGGGTGAGAATCCCGTCTTTGACACGGACTACCGAGGC-TTC-TGTGGTGCTCTCAAAGAGTCGAGTTGTTTGGGAATGCAGCTCAAAATGGGTGGTAAATTCCATCTAAAGCTAAATATTGGCGAGAGACCGATAGCGAACAAGTACCGTGAGGGAAAGATGAAAAGAACTTTGGAAAGAGAGTTAAACAGTACGTGAAATTGCTGAAAGGGAAACGCTTGAAGTCAGTCGCGTTGTCCGGGAATCAGCCTTC--C-TTC--TGGTTGGCGTACTTCCTGGTCGACGGGCCAGCATCAGTTTTGACTGGTGGAAAAAGTCGTAGGGAATGTGGCACCTCCGGGTGTGTTATAGCCCTGCTTCGTATACATCGGTTGGGACTGAGGAACTCAGCACGCCGCAAGGCCG-GGA-TTC-GTCCACG-TTCGTGCTTAGGATGCTGGC--ATAATGGCTTTAATCGACCCGTCTTGAAACACGGACCAAGGAGTCTAACATGCCTGCGAGTGTTTGGGTGGAAAACCCGAGCGCGTAATGAAAGTGAAAGTTGAGATCCCTGTCATGGGGAGCATCGACGCCCGGACCAGACGTTCTCTGACGGTTCTGCGGTAGAGCATGTATGTTGGGACCCGAAAGATGGTGAACTATGCCTGAATAGGGTGAAGCCAGAGGAAACTCTGGTGGAGGCTCGTAGC??????????????????????????????????????????????????????????????????????????????????????????????????????????????????????????????????????????????????????????????????????????????????????????????????????????????????????????????????????????????????????????????????????????????????????????????????????????????????????????????????????????????????????????????????????????????????????????????????????????????????????????????????????????????????????????????????????????????????????????????????????????????????????????GTGGTGGAACGGGTGCTGGTATGGGTACCCTCCTCATTTCCAAGATTCGTGAGGAGTACCCCGATCGTATGATGTGCACATACTCTGTCGTGCCATCACCCAAGGTCTCGGACACCGTCGTTGAGGTGCGTGTATCGCGAGATTGCA-TGGGAAGGCA---GGGGCATTGACCAC----AGGATATCTAGCCCTACAACGCCACCCTCTCCGTCCACCAGCTCGTCGAGAACTCCGACGAGACCTTCTGCATTGATAACGAGGCCCTCTATGATATCTGCTTCCGCACTCTCAAGCTCTCCACCCCCACCTATGGCGATCTCAACCACCTCGTCTCCATCGTCATGTCTGGTATCACCACTTGCTTGCGTTTCCCTGGTCAGCTCAACTCCGATCTCAGGAAGTTGGCTGTCAACATG
	13  ATTA-ACGAA----TAACTATGGTG-------TCTTGGTTGTAGCTGGCTCCTC--GGAGCA-ATGTGCACGCC---------------CGCC---ATTTTT---ATCTTTCCACCTGTGCACCGACTGTAGGTCT-GGA---TACCTCTCGCCCTTCA----------------------------CGGGGCGG-ATGCGA--GGGTTGCC--------------------------------CGTAACA----CGGCTCTCCT------------------CGAAT-TTCCAGGCT-CTACGTCT-----TTTTACACA-CCCC-AA-TAGTATGAT--GCAGAATGTAG---TCAATG-GGCTTC-T-CAGCCTAT-AAAACACTATACAACTTTCAGCAACGGATCTCTTGGCTCTCGCATCGATGAAGAACGCAGCGAAATGCGATAAGTAATGTGAATTGCAGAATTCAGTGAATCATCGAATCTTTGAACGCACCTTGCGCTCCTTGGTATTCCGAGGAGCATGCCTGTTTGAGTGTCATTAAATTCTCAACCTCACCAGTTTTCTGA--ACTGT--TCTT-C-GAGGCTTGGA-TGT-GGGGGT-TTGTGCAGGCTGCCT--C------A---CGGC-GGTCTGCTCCCCTGAAATGCATTAGCGAGTTCC--TACTGAACTTCC-GTCTATTGGTGTGATAA-TTATCTACGCCGTGGACG-AG-----------GAT---------------CAGACTCGCTTCT--AA--------CCGTCC--GCG------AGGACAATA----CCTTGACA--ATTGACCT?????????????????AGTGAAGCGGGAAAAGCTCAAATTTAAAATCTGGCGGTCTT-TGGCCGTCCGAGTTGTAATCTAGAGAAGTGTTACCCGCGTCGGACCGTGTACAAGTCTCCTGGAATGGAGCGTCATAGAGGGTGAGAATCCCGTCTTTGACACGGACTACCGAGGC-TTTGTGGTGCGCTCTCAAAGAGTCGAGTTGTTTGGGAATGCAGCTCAAAATGGGTGGTAAATTCCATCTAAAGCTAAATATTGGCGAGAGACCGATAGCGAACAAGTACCGTGAGGGAAAGATGAAAAGAACTTTGGAAAGAGAGTTAAACAGTACGTGAAATTGCTGAAAGGGAAACGCTTGAAGTCAGTCGCGTCGTCCGGGAATCAGCCTTC--C-TTC--TGGTTGGTGTACTTCCTGGTTGACGGGCCAGCATCAGTTTTGACCGGTGGAAAAAGTTCAAGGGAATGTGGCACCTTCGGGTGTGTTATAGCCCTCGTTCGTATACATCGGTTGGGACTGAGGAACTCAGCACGCCGCAAGGCCG-GGA-TTC-GTCCACG-TTCGTGCTTAGGATGCTGGC--ATAATGGCTTTAATCGACCCCTCTTG?AAC?CGGACCAAGGA????????????????????????GGTGGAAAACCCGAGCGCGTAATGAAAGTGAAAGTTGAGATCCCTGTCATGGGGAGCATCGACGCCCGGACCTGACGTTCTCTGACGGTTCTGCGGTAGAGCATGTATGTTGGGACCCGAAAGATGGTGAACTATGCCTGAATAGGGTGAAGCCAGAGGAAACTCTGGTGGAGGCTCGTAGCGATTCTGACGTGCAAATCGATCGTCAAATTTGGGTATAGGGGCGAAAGACTAATCGAACCATCTAGTAGCTGGTTCCTGCCGAAGTTTCCCTCAGGATAGCAGAAACTCATATCAGATTTATGTGGTAAAGCGAATGATTAGAGGCCTTGGGGTTGAAACAACCTTAACCTATTCTCAAACTTTAAATATGTAAGAACAAGCCGTCACTTAATTGGACCGCTTGGC?ATTGA?AGTTTCTAGTG?GCCATTTTTGGTAA???????????????????????????????????????????????????????????????????????????????????????????????????????????????????????????????????????????????????????????????????????????????????????????????????????????????????????????????????????????????????????GTGGTGGAACTGGTGCTGGAATGGGTACCCTCCTTATCTCCAAGATTCGCGAGGAGTACCCTGACCGCATGATGTGCACGTACTCTGTCGTGCCATCACCCAAGGTCTCTGACACTGTCGTTGAGGTGCGCAAACCAAGGTGCCGCG-AATTTGGACA---CCGGAATTGACCAG-----TACTCTTTAGCCCTACAACGCCACCCTCTCCGTCCACCAGCTTGTCGAGAACTCTGACGAGACCTTCTGCATTGACAACGAGGCTCTCTACGATATCTGCTTCCGCACTCTCAAGCTCTCCACCCCCACCTATGGCGATCTCAACCACCTCGTGTCCATCGTCATGTCTGGCATTACCACTTGCTTGCGTTTCCCCGGTCAGCTCAACTCTGACCTCAGGAAGTTGGCTGTCAACATG
	14  ATTA-ACGAA----TAACTATGGTG---------TTGGTTGTAGCTGGCTCCTC--GGAGCAATTGTGCACGCC---------------CGCC---ATTTTT---ATCTTTCCACCTGTGCACCGACTGTAGGTCT-GGA---TAACTCTCGTCTCCCTA---------------------------GGAGGCGG-ATGCGA--GGTTGCTC------------GT----------------------AAA----GGGCTCTCGT------------------CGAAT-TTCCAGGCT-CTACGTCT-----TTTTACACA-CCCCAAA-CCGTATGAC--ATAGAATGTAG---TCAATG-GGCTTTCAATAGCCTAT-AAAACAATATACAACTTTCAGCAACGGATCTCTTGGCTCTCGCATCGATGAAGAACGCAGCGAAATGCGATAAGTAATGTGAATTGCAGAATTCAGTGAATCATCGAATCTTTGAACGCACCTTGCGCTCCTTGGTATTCCGAGGAGCATGCCTGTTTGAGTGTCATTAAATTCTCAACCTCACCAGTTTTCT-----GAAC--TGTG-TCGAGGCTTGGA-TGT-GGGGGT-TTGTGCAGGCCGCCT--C------A---GCGC-GGTCTGCTCCCCTGAAATGCATTAGCGAGTTCA--TACT-GAGCTCC-GTCTATTGGTGTGATAA-TTATCTACGCCGTGGACA-GG-----------GTT---------------TAGACTCGCTTCT--AA--------CCGTCC--GCA------AGGACAATA----CCTTGACA-ATTTGACCTTTCCCCTAGTAACTGCGAGTGAAGCGGGAAAAGCTCAAATTTAAAATCTGGCGGTCTT-TGGCCGTCCGAGTTGTAATCTAGAGAAGTGTTACCCGCGTCGGACCGTGTACAAGTCTCCTGGAATGGAGCGTCATAGAGGGTGAGAATCCCGTCTTTGACACGGACTACCGAGGC-TTTGTGGTGCGCTCTCAAAGAGTCGAGTTGTTTGGGAATGCAGCTCAAAATGGGTGGTAAATTCCATCTAAAGCTAAATATTGGCGAGAGACCGATAGCGAACAAGTACCGTGAGGGAAAGATGAAAAGAACTTTGGAAAGAGAGTTAAACAGTACGTGAAATTGCTGAAAGGGAAACGCTTGAAGTCAGTCGCGTCGTCCGGGAATCAGCCTTC--C-TTC--GGGTTGGTGTACTTCCTGGTCGACGGGCCAGCATCAGTTTTGACCGGTGGAAAAAGTTCGAGGGAATGTGGCACCTCCGGGTGTGTTATAGCCCTCGTTCGTATGCATCGATTGGGACTGAGGAACTCAGCACGCCGCAAGGCCG-GGA-TTC-GTCCACG-TTCGTGCTTAGGATGCTGGC--ATAATGGCTTTAATCGACCCGTCTTGAAACACGGACCAAGGAGTCTAACATGCCTGCGAGTGTTTGGGTGGTAAACCCGAGCGCGTAATGAAAGTGAAAGTTGAGATCCCTGTCATGGGGAGCATCGACGCCCGGACCAGACGTTTTCTGACGGTTCTGCGGTAGAGCATGTATGTTGGGACCCGAAAGATGGTGAACTATGCCTGAATAGGGTGAAGCCAGAGGAAACTCTGGTGGAGGCTCGTAGCGATTCTGACGTGCAAATCGATCGTCAAATTTGGGTATAGGGGCGAAAGACTAATCGAACCATCTAGTAGCT???????????????????????????????????????????????????????????????????????????????????????????????????????????????????????????????????????????????????????????????????????????????????????????????????????????????????????????????????????????????????????????????????????????????????????????????????????????????????????????????????????????????????????????????????????????????????????????????????????????????????????????????????????????????????GTGGTGGAACTGGTGCTGGTATGGGTACCCTCCTCATTTCCAAGATTCGTGAGGAGTACCCCGACCGTATGATGTGCACATACTCCGTTGTGCCATCACCCAAGGTCTCCGACACTGTCGTTGAGGTGCGTAACCCGRGTAACCGTG-TACGTAGACA---GGGGCATTGACCAT-----GGTCATTTAGCCCTACAACGCAACCCTCTCCGTCCACCAGCTCGTTGAGAACTCTGATGAGACCTTCTGCATGGATAACGAGGCTCTCTACGACATMTGCTTCCGCACCCTCAAGCTTTCCACCCCCACCTATGGCGATCTCAACCATCTCGTCTCCATCGTCATGTCTGGCATTACTACTTGCTTGCGTTTCCCCGGTCAGCTCAACTCTGACCTCAGGAAGTTGGCCGTCAACATG
	15  ?????????????????????????????????????????????????????????????????????????????????????????????????????????????????????????????????????????????????????????????????????????????????????????????????????????????????????????????????????????A-------AGAAGGAGGT----CGGCTCTCTC------------------TGAAT-TTCCAGG-G-CTATGATTT----TTATATACA-CCCC-AA-TTGAATGTT--TCAGAATGTTA---TCATAA-GGCCTA---GTGCCTAT---AAACCTATACAACTTTCAGCAACGGATCTCTTGGCTCTCGCATCGATGAAGAACGCAGCGAAATGCGATAAGTAATGTGAATTGCAGAATTCAGTGAATCATCGAATCTTTGAACGCACCTTGCGCTCCTTGGTATTCCGAGGAGCATGCCTGTTTGAGTGTCATTAAATTCTCAACCTCACCAACTTGT--------GT--TGTG-TGAAGGCTTGGA-TGT-GGAGG----TTGCAGGTCCGCTT------------TTGT-GGTCTGCTCCTCTAAAACGTATTAGTGGGTTAG-------TCCCCTA-ATCTATTGGTGTGATAA-TTATCTACGCCGTGGATT-TGGGATGGC---TATT---------------TAGACTCGCTTCT--AA--------CCGTCC--TCA------CGGACAA------CTTTGACA-ATTTGACCT?????????????????AGTGAAGCGGGAAAAGCTCAAATTTAAAATCTGGCGGTCTT-TGGCCGTCCGAGTTGTAATCTAGAGAAGTGTTACCCGCGCCGGACCGTGTACAAGTCTCCTGGAATGGAGCGTCATAGAGGGTGAGAATCCCGTCTTTGACACGGACTCCCGGGGC-ATTGTGGTGCGCTCTCAAAGAGTCGAGTTGTTTGGGAATGCAGCTCAAAATGGGTGGTAAATTCCATCTAAAGCTAAATATTGGCGAGAGACCGATAGCGAACAAGTACCGTGAGGGAAAGATGAAAAGAACTTTGGAAAGAGAGTTAAACAGTACGTGAAATTGCTGAAAGGGAAACGCTTGAAGTCAGTCGCGTTGTCCGGAAATCAACCTTG--C-TTC--TGCTTGGTGTACTTTCTGGTCGACGGGCCAGCATCAGTTTTGATCGATGGAAAAAGTTCAAGGGAATGTGGCAACTCCGGTTGTGTTATAGCCCTTGTTCGTATGCATCGGTTGGGACTGAGGAATTCAGCACGCCGCAAGGCCG-GGT-TTC-GACCACG-TTCGTGCTTAGGATGCTGGC--ATAATGGCTTTAATCGACCCGTCTTGAAACACGGACCAAGGAGTCTAACATGCCTGCGAGTGTTTGGGTGGAAAACCCGAGCGCGTAATGAAAGTGAAAGTCGGGATCCTTGTCATGGGGAGCACCGACGCCCGGACCTGAAGTTTACGGATGGCTCCGCGGTGAAGCATGTATGTTGGGACCCGAAAGATGGTGAACTATGCCTGAATAGGGTGAAGCCAGAGGAAACTCTGGTGGAGGCTCGTAGCGATTCTGACGTGCAAATCGATCGTCGAATTTGGGTATAGGGGCGAAAGACTAATCGAACCATCTAGTAGCTGGTTCCTGCCGAAGTTTCCCTCAGGATAGCAGAAACTCATATCAGATTTATGTGGTAAAGCGAATGATTAGAGGCCTTGGGGTTGAAACAACCTTAACCTATTCTCAAACTTTAAATATGTAAGAACAAGCCGTCTCTTAATTGGACCGCTTGGCGATTGAGAGTTTCTAGTGGGCCATTTTTGGTAAGCAGAACTGGCGATGCGGGATGAACCGAACGCGAGGTTAAGGTGCCGGAATTCACGCTCATCAGACACCACAAAAGGTGTTAGTTCA-TCTAGACAGCAGGACGGTGGCCATGGAAGTCGGAATCCGCTAAGGAGTGTGTAACAACTCACCTGCCGAATGAACTAGCCCTGAAAATGGATGGCGCTTAAGCGTGATACCCATACCTCGCCGTCAG????????????????????????????????GTGGTGGAACGGGTGCTGGTATGGGTACCCTCCTCATCTCCAAGATCCGGGAGGAGTACCCCGACCGAATGATGTGCACATACTCCGTTGTGCCTTCACCCAAGGTGTCTGACACTGTCGTCGAGGTCGGTCATCATTCATAGACTC-CGTGATGCCAGAATCGTGGCTCATTCG------ATTTTCCAGCCCTACAACGCCACCCTCTCCGTACATCAATTGGTTGAGAACTCTGACGAGACTTTCTGCATTGACAACGAAGCTCTCTACGATATCTGCTTCCGCACCTTGAAGTTGTCCACCCCCACCTATGGTGATCTCAACCATCTCGTCTCCATCGTCATGTCTGGTATCACCACTTGCTTGCGTTTCCCTGGTCAGCTCAACTCTGACTTGAGGAAGCTCGCCGTCAACATG
	16  ATTA-TTGAA----TAAATCTGACG----------CGGTTGTCGCTGGTTCCTCCGGGAGC--ATGTGCACGCC---------------CGTC---ACCTTT---ATTTCTCCACCTGTGCACACACTGTAGGCCT-GGA---TACCTCTCGTCG--------------------------------CAAGGCGG-ATGCGT--GGCTTGCT------------GTCGCTTTC--------GAARGAAGGC----CGGCTTGCCA------------------CGAAT-TTCCAGG-T-CTATGATT-----TCTTACACA-CCCCAAA-CTGAATGTT--ATGGAATGTCA---TCTCAA-GGCCTT---GTGCCTAT---AAACCTATACAACTTTCAGCAACGGATCTCTTGGCTCTCGCATCGATGAAGAACGCAGCGAAATGCGATAAGTAATGTGAATTGCAGAATTCAGTGAATCATCGAATCTTTGAACGCACCTTGCGCTCCTTGGTATTCCGAGGAGCATGCCTGTTTGAGTGTCATTAAATTCTCAACCTCACCAACTTTGT-----------TGTG-TGAAGGCTTGGA-TGT-GGGGG----TTGCAGGTCCGCTC------------TCGT-GGTCTGCTCCTCTGAAATGTATTAGTGGGTTGT-------GCCCCTA-ATCTATTGGTGTGATAA-TTATCTACGCCGTGGATT-GGGTTGGTT---ACTTG--------------AAGACCTGCTTCT--AA--------CCGTCC---------CTTGGACAAC-----TTTTGACAATTTTGACCTTTCCCCTAGTAACTGCGAGTGAAGCGGGAAAAGCTCAAATTTAAAATCTGGCGGTCTT-TGGCCGTCCGAGTTGTAATCTAGAGAAGTGTTACCCGCGTCGGACCGTGTACAAGTCTCCTGGAATGGAGCATCATAGAGGGTGAGAATCCCGTCTTTGACATGGACTACCGAGGCTTTTGTGGTGCGCTCTCAAAGAGTCGAGTTGTTTGGGAATGCAGCTCAAAATGGGTGGTAAATTCCATCTAAAGCTAAATATTGGCGAGAGACCGATAGCGAACAAGTACCGTGAGGGAAAGATGAAAAGAACTTTGGAAAGAGAGTTAAACAGTACGTGAAATTGCTGAAAGGGAAACGCTTGAAGTCAGTCGCGTTGGCCAGAAATCAACCCTG--C-TTC--TGTTGGGTGTACTTTCTGGTTGACGGGCCAGCATCAGTTTTGACCGGTGGAAAAAGTCCAAGGGAATGTGGCATCTCCGGATGTGTTATAGCCCTTGGTCGTATACATCGGTTGGGACTGAGGAATTCAGCACGCCGCAAGGCCG-GGT-TTC-GACCACG-TTCGTGCTTAGGATGCTGGC--ATAATGGCTTTAATCGACCCGTCTTGAAACACGGACCAAGGAGTCTAACATACCTGCGAGTGTTTGGGTGGAAAACCCGGACGCGTAATGAAAGTGAAAGTCAGGATCCCTGTCGTGGGGAGCACTGGCGCCCGCACCTGAAGTTTACGGACGGATGTGAGGTAAAGCATGTATGCTAGGACCCGAAAGATGGTGAACTATGCCTGAATAGGGTGAAGCCAGAGGAAACTCTGGTGGAGGCTCGTAGCGATTCTGACGTGCAAATCGATCGTCGAATTTGGGTATAGGGGCGAAAGACTAATCGAACCATCTAGTAGCTGGTTCCTGCCGAAGTTTCCCTCAGGATAGCAGAAACTCATATCAGATTTATGTGGTAAAGCGAATGATTAGAGGCCTTGGGGTTGAAACAACCTTAACCTATTCTCAAACTTTAAATATGTAAGAACAAGCCGTCTCTTAATTGGACCGCTTGGCGATTGAGAGTTTCTAGTGGGCCATTTTTGGTAAGCAGAACTGGCGATGCGGGATGAACCGAACGCGAGGTTAAGGTGCCGGAATTCACGCTCATCAGACACCACAAAAGGTGTTAGTTCA-TCTAGACAGCAGGACGGTGGCCATGGAAGTCGGAATCCGCTAAGGAGTGTGTAACAACTCACCTGCCGAATGAACTAGCCCTGAAAATGGATGGCGCTTAAGCGTGATACCCATACCTCGCCGTCAGCGTTGAAGTGACGCGCTGACGAGTAGGCAGGC????????????????????????????????CTGATCTCCAAGATTCGTGAGGAATACCCCGACCGAATGATGTGCACGTACTCCGTCGTTCCTTCCCCCAAGGTCTCCGATACCGTCGTTGAGGTATGTGGCTTCGTTTACTCCT-CCCCAAAGTT---CTTGTGACTGACAG------GAGGTCTAGCCTTACAACGCCACCCTCTCCGTCCACCAATTGGTCGAGAACTCTGATGAGACGTTCTGCATTGATAACGAGGCTCTCTACGACATCTGCTTCCGAACGTTGAAGCTCTCCACACCCACCTATGGCGATCTCAACCACCTCGTCTCCATCGTCATGTCCGGCATCACCACTTGCTTGCGATTCCCTGGTCAACTCAACTCTGACTTGAGGAAACTTGCTGTCAACATG
	17  ATTA-TTGAA----TAAATCTGAT-----------TAGTTGTAGCTGGCTCTCC--GGAGC--ATGTGCACACT---------------AGTC---ACCTTT---ATCTTTCCACCTGTGAACACACTGTAGTCCT-GGA---TACCTCTCGCCG--------------------------------CAAGGCGG-ATGCGT--AGTCTGCT------------GTGCTACTCG-------AAAGAGTGGT----CGGCTTACTT------------------CGAAT-TTCCAGG-T-CTATGA-------TTATACAAA-CCCC-AA-ACGAATGTT--ACAGAATGTTA---TCATCA-GGCCTT---GTGCCTAT---AAACCTATACAACTTTCAGCAACGGATCTCTTGGCTCTCGCATCGATGAAGAACGCAGCGAAATGCGATAAGTAATGTGAATTGCAGAATTCAGTGAATCATCGAATCTTTGAACGCACCTTGCGCTCCTTGGTATTCCGAGGAGCATGCCTGTTTGAGTGTCATTAAATTCTCAACCTCACCATTTTTGTAA-TGAGAA--TGTG-TGTAGGCTTGGA-TGT-GGGGG---GTTGCAGGTCCACT-------------CTGT-GGTCTGCTCCTCTGAAATGTATTAGTGGGTTTG-------GTCCCCT-ATCTATTGGTGTGATAA-TTATCTACGCCGTGGACT-GGAAGAC-----TATTA--------------TGAACCTGCTTCT--AA--------CCGTCC--TTTAC----CGGACAAT-----ACTTGACATTTTTGACCTTTCCCCTAGTAACTGCGAGTGAAGCGGGAAAAGCTCAAATTTAAAATCTGGCGGTCTT-TGGCCGTCCGAGTTGTAATCTAGAGAAGTGTTACCCGCGTCGGACCGTGTATAAGTCTCCTGGAATGGAGCGTCATAGAGGGTGAGAATCCCGTCTTTGACACGGACTACCGAGGCTTTTGTGGTGCGCTCTCAAAGAGTCGAGTTGTTTGGGAATGCAGCTCAAAATGGGTGGTAAATTCCATCTAAAGCTAAATATTGGCGAGAGACCGATAGCGAACAAGTACCGTGAGGGAAAGATGAAAAGAACTTTGGAAAGAGAGTTAAACAGTACGTGAAATTGCTGAAAGGGAAACGCTTGAAGTCAGTCGCGTTGGCCGGAAATCAACCTTG--C-TTC--TGCTGGGTGTACTTTCTGGTTGACGGGCCAGCATCAGTTTTGACCGATGGAAAAAGTCCAAGGGAATGTGGCATCTCAGGATGTGTTATAGCCCTTGGTCGTATACATCGGTTGGGACTGAGGAATTCAGCACGCCGAAAGGCCG-GGTCTTT-GACCACG-TTCGTGCTTAGGATGCTGGC--ATAATGGCTTTAATCGACCCGTCTTGAAACACGGACCAAGGAGTCTAACATGCCTGCGAGTGTTTGGGTGGAAAACCCGAGCGCGTAATGAAAGTGAAAGTTGGGATCCTTGTCATGGGGAGCACCGACGCCCGGACCTGAAGTTTACGGACGGCTCCGCGGTAAAGCATGTATGTTGGGACCCGAAAGATGGTGAACTATGCCTGAATAGGGTGAAGCCAGAGGAAACTCTGGTGGAGGCTCGTAGCGATTCTGACGTGCAAATCGATCGTCGAATTTGGGTATAGGGGCGAAAGACTAATCGAACCATCTAGTAGCTGGTTCCTGCCGAAGTTTCCCTCAGGATAGCAGAAACTCATATCAGATTTATGTGGTAAAGCGAATGATTAGAGGCCTTGGGGTTGAAACAACCTTAACCTATTCTCAAACTTTAAATATGTAAGAACAAGCCGTCTCTTAATTGGACCGCTTGGCGATTGAGAGTTTCTAGTGGGCCATTTTTGGTAAGCAGAACTGGCGATGCGGGATGAACCGAACGCGAGGTTAAGGTGCCGGAATTCACGCTCATCAGACACCACAAAAGGTGTTAGTTCA-TCTAGACAGCAGGACGGTGGCCATGGAAGTCGGAATCCGCTAAGGAGTGTGTAACAACTCACCTGCCGAATGAACTAGCCCTGAAAATGGATGGCGCTTAAGCGTGATACCCATACCTCGCCGTCAGCGTTGAAGTGACGCGCTGACGAGTAGGCAGGCGTGGTGGAACTGGTGCTGGCATGGGTACCCTCCTCATCTCCAAGATTCGCGAGGAGTACCCCGACCGCATGATGTGCACGTACTCGGTCGTCCCGTCCCCCAAGGTCTCCGACACCGTCGTCGAGGTACGTCTTCCCGCGCGCGCCCAAGCATGCACGCA-----GACTCACGCC------GCGCCGTAGCCCTACAACGCGACCCTCTCCGTCCACCAGCTCGTCGAGAACTCCGACGAGACCTTCTGCATTGACAACGAGGCGCTCTACGACATCTGCTTCCGCACCCTGAAGCTCTCGACACCCACCTACGGCGACCTCAACCACCTCGTCTCCATCGTCATGTCCGGCATCACCACCTGCCTGCGCTTCCCCGGCCAGCTCAACTCCGACTTGAGGAAGCTCGCCGTCAACATG
	18  ATTA-TTGAA----TAAATCTGACT----------TGGTTGTAGCTGGCTCTCC--GGAGT--ATGTGCACACCT--------------TGTC---ACCTTT---ATCTTTTCCCCTGTGCAC-AACTGTAGGCCT-GGA---TA-CTCTCGCCG--------------------------------CAAGGCGG-ATGCAG--AGATTGCT------------GCTGCCTCTC----------ACGAGGC----CAGCTTTCTT------------------TGAAT-TTCCAGG-T-CTATG-------ATTATACATA-CCCC-AA-ACGAATGTT--ATAGAATGTAA---TTATTA-AGGCTT-C-ATGCCTAT---AAATCAATACAACTTTCAGCAACGGATCTCTTGGCTCTCGCATCGATGAAGAACGCAGCGAAATGCGATAAGTAATGTGAATTGCAGAATTCAGTGAATCATCGAATCTTTGAACGCACCTTGCGCTCCTTGGTATTCCGAGGAGCATGCCTGTTTGAGTGTCATTAAATTCTCAACCTTATCAGTTTTGTTA-CAAACC--TGTG-T-AAGGCTTGGA-TAT-GGAGGT---TTGCAGGTCCACT---------A---CCAT-GGTCTGCTCCTCTGAAATGTATTAGCGGGTTA--------AGCTCCC-GTCTATTAGTGTGATAA-TTATCTACGCTATAGATG-TGGTAAGCT---ATAA---------------TTGACCAGCTTCT--AA--------TCGTCT--TTC------GAGACAAC-----TTTTGACATTTTTGACCTTTCCCCTAGTAACTGCGAGTGAAGCGGGAAAAGCTCAAATTTAAAATCTGGCGGTCTT-CGGCCGTCCGAGTTGTAATCTAGAGAAGTGTTACCCGTGCTGGACCGTGTATAAGTCTCCTGGAATGGAGCGTCATAGAGGGTGAGAATCCCGTCTTTGACACGGACTACCAGTGCTTTTGTGGTGCGCTCTCAAAGAGTCGAGTTGTTTGGGAATGCAGCTCAAAATGGGTGGTAAATTCCATCTAAAGCTAAATATTGGCGAGAGACCGATAGCGAACAAGTACCGTGAGGGAAAGATGAAAAGAACTTTGGAAAGAGAGTTAAACAGTACGTGAAATTGCTGAAAGGGAAACGCTTGAAGTCAGTCGCGTTGGCCGGAAATCAACCTTG--C-TTC--TGTTGGGTGTACTTTCTGGTTGACGGGCCAGCATCAGTTTTGACCGGTGGAAAAAGGTCAAGGGAATGTGGCATCTTCGGATGTGTTATAGCCCTTGGTCGTATACATCGGTTGGGACTGAGGAATTCAGCACGCCGAAAGGCCG-GGTCTTT-GACCACG-TTCGTGCTTAGGATGCTGGC--ATAATGGCTTTAATCGACCCGTCTTGAAACACGGACCAAGGAGTCTAACATGCCTGCGAGTATTTGGGTGCAAAACCCGGATGCGCAATGAAAGTGAAAGTTGGGATCCTTGTCATGGGGAGCACTGACGCCCGGACCTGAAGTTTTCTGACGGCCCCGCGGTAGAGCATGTATGTTGGGACCCGAAAGATGGTGAACTATGCCTGAATAGGGTGAAGCCAGAGGAAACTCTGGTGGAGGCTCGTAGCGATTCTGACGTGCAAATCGATCGTCGAATTTGGGTATAGGGGCGAAAGACTAATCGAACCATCTAGTAGCT???????????????????????????????????????????????????????????????????????????????????????????????????????????????????????????????????????????????????????????????????????????????????????????????????????????????????????????????????????????????????????????????????????????????????????????????????????????????????????????????????????????????????????????????????????????????????????????????????????????????????????????????????????????????????GTGGTGGAACTGGTGCCGGTATGGGTACTTTGCTCATCTCCAAGATTCGTGAGGAATATCCTGACCGAATGATGTGCACGTACTCCGTTGTGCCCAGTCCCAAGGTCTCCGATACTGTCGTTGAGGTTAGTTTCCCCTAGTTCTGGA-WTTCCCGATT---RGAGTCTGATTTCG------CTCATGCAGCCTTACAACGCCACCCTCTCCGTCCACCAATTGGTTGAGAACTCTGACGAAACCTTCTGCATTGATAAYGAAGCCCTTTACGATATCTGCTTCCGAACCCTCAAGCTTTCGACRCCTACCTATGGCGATCTCAACCATCTCGTTTCAATTGTCATGTCTGGTATCACTACTTGTTTGCGATTCCCTGGTCAGCTCAACTCTGATCTGCGCAAGCTCGCTGTCAACATG
	19  ATTA-ATGAA----TAAATCTGATG----------TGGTTGTAGCTGACTCTCA--GGAGT--ATGTGCACACC---------------CGTC---ACCTTT---ATCTTACTCCCTGTGCACCACCTGTATGCCT-GGA---TAAACTATCGCCGGA------------------------------TAAGCGG-ATGCAG--AGATTGCT------------GTAGCCTTGT--------AACCGAGGC----CAGCTTTCTT------------------TGAAT-TTCCAGG-T-CTATG-------ATTTTACATA-CCCC-AA-ATGAATGTT--ATAGAATGTGA---TCTTAT-GGCCYT---GTGCCTAT---AAATCAATACAACTTTCAGCAACGGATCTCTTGGCTCTCGCATCGATGAAGAACGCACCGAAATGCGATAAGTAATGTGAATTGCAGAATTCAGTGAATCATCGAATCTTTGAACGCACCTTGCGCTCCTTGGTATTCCGAGGAGCATGTCTGTTTGAGGGTCATTAAATTCTCAACCTTATCAGTTTTTC-----------TGTA-T-AAGGCTTGGA-TTT-GGGGG--TCTTGCAGGTCCACT--A------G---CCAT-GGTCTGCTCCTCTGAAATGTATTAGCTGGGTTC--AGTT-ATGCCCY-GTCTATTGGTGTGATAA-TTATCTACATCATTGGTC-GGGTTAGCT----TCA---------------TAGACCTGCTTCT--AA--------TCGTCC--TTATG----GGGACAAC-----GCTTGACA-TTTTGACCTTTCCCCTAGTAACTGCGAGTGAAGCGGGAAAAGCTCAAATTTAAAATCTGGCAG-CTT-TGGTTGTCCGAGTTGTAATCTGGAGAAGTGTTACCCGTGCTGGACCGTGTATAAGTCTCCTGGAATGGAGCGTCATAGAGGGTGAGAATCCCGTCTTTGACACGGACTACCAGTGCATTTGTGGTGCGCTCTCAAAGAGTCGAGTTGTTTGGGAATGCAGCTCAAAATGGGTGGTAAATTCCATCTAAAGCTAAATATTGGCGAGAGACCGATAGCGAACAAGTACCGTGAGGGAAAGATGAAAAGAACTTTGGAAAGAGAGTTAAACAGTACGTGAAATTGCTGAAAGGGAAACGCTTGAAGTCAGTCGCGTTGGCTGGAAATCAACTCTG--C-TTT--TGCTGGGTGTACTTTCTAGTTGACGGGTCAGCATCAGTTTTGACCGGTGGAAAAAGTCCAAGGGAATGTGGCAACTCCGGTTGTGTTATAGCCCTTGGTCGTATACACTGGTTGGGACTGAGGAATTCAGCACGCCGCAAGGCCG-GGTCTTT-GACCACG-TTCGTGCTTAGGATGCTGGC--ATAATGGCTTTAATCGACCCGTCTTGAAACACGGACCAAGGAGTCTAACATGCCTGCGAGTGTTTGGGTGGAAAACCCGAGCGCGTAATGAAAGTGAAAGTTGGGATCCCTGTCGTGGGGAGCACCGACGCCCGGACCAGACGTTCTCTGACGGATCCGCGGTAGAGCATGTATGTTGGGACCCGAAAGATGGTGAACTATGCCTGAATAGGGTGAAGCCAGAGGAAACTCTGGTGGAGGCTCGTAGCGATTCTGACGTGCAAATCGATCGTCGAATTTGGGTATAGGGGCGAAAGACTAATCGAACCATCTAGTAGCT???????????????????????????????????????????????????????????????????????????????????????????????????????????????????????????????????????????????????????????????????????????????????????????????????????????????????????????????????????????????????????????????????????????????????????????????????????????????????????????????????????????????????????????????????????????????????????????????????????????????????????????????????????????????????GTGGTGGTACCGGTGCTGGTATGGGTACCCTCCTTATCTCGAAGATTCGTGAGGAATACCCCGACCGTATGATGTGCACATACTCCGTTGTGCCCAGTCCCAAGGTCTCCGACACSGTCGTTGAGGTGGGCGCGTTCGATACCCTTG-GATGCTCT-----ATTTGTCTGATTGT------CTTGTGTAGCCCTACAACGCCACCCTTTCCGTCCACCAATTGGTTGAGAACTCTGACGAGACTTTCTGCATTGATAACGAAGCCCTTTACGACATCTGCTTCCGAACCCTCAAGCTCTCGACACCCACTTATGGYGATCTCAACCATCTCGTTTCTATTGTCATGTCTGGTATCACCACTTGCTTGCGGTTCCCTGGTCAACTCAACTCCGACTTGCGCAAGCTCGCTGTCAACATG
	2   ATTA-ATGAA----TATCTATGGTG---------TTGGTTGTAGCTGGCTTCTA--GGAGC--ATGTGCACGCC---------------CGTC---ATTCAT---ATCTTTCCACCTGTGAACCAAATGTAGATCT-GGA---TAACTCTCGCTCTCT-------------------------------GAGCGG-AAACAG--GGTTTGCT------------GCGCC---------------GCAAGGC----CAGCTCTCCT------------------TGAAT-TTCCAGA-T-CTATGTC------CTTTATACA-CCCC-AA-TTGAATGAT--GAAGAATGTAG---TCAATG-GGCTCT---AAGCCTAT-AAAACAAAATACAACTTTCAGCAACGGATCTCTTGGCTCTCGCATCGATGAAGAACGCAGCGAAATGCGATAAGTAATGTGAATTGCAGAATTCAGTGAATCATCGAATCTTTGAACGCACCTTGCGCTCCTTGGTATTCCGAGGAGCATGCCTGTTTGAGTGTCATTAAATTCTCAACCTAACCAGTTTTC------------TGTG-T-TAGGCTTGGA-TGT-GGGGGT-TTTTGCAGGCTGCCT--C------A---GTGC-GGTCTGCTCCCCTGAAATGCATTAGCGAGTTCA--AACT-GAGCTCC-GTCTATTGGTGTGATAA-TTATCTACGCCGTGGATT-GG-----------GCT---------------TAGACTTGCTTCT--AA--------CCGTCC--GCA------AGGACAATC----TTTTGACA-ATTTGACCTTTCCCCTAGTAACTGCGAGTGAAGCGGGAAAAGCTCAAATTTAAAATCTGGTGGTCTT-TGGCCATCCGAGTTGTAATCTAGAGAAGTGTTACCCGCGTCGGACCGTGTACAAGTCTCCTGGAATGGAGCGTCATAGAGGGTGAGAATCCCGTCTTTGACACGGACTACCGAGGC-TTTGTGGTGCGCTCTCAAAGAGTCGAGTTGTTTGGGAATGCAGCTCAAAATGGGTGGTAAATTCCATCTAAAGCTAAATATTGGCGAGAGACCGATAGCGAACAAGTACCGTGAGGGAAAGATGAAAAGAACTTTGGAAAGAGAGTTAAACAGTACGTGAAATTGCTGAAAGGGAAACGCTTGAAGTCAGTCGCGTTGGCCGGAAATCAGCCTTG--C-TTT--TGCTTGGTGTACTTTCTGGTTGACGGGCCAGCATCAGTTTTGACCGGTGGAAAAAGTTCAAGGGAAGGTGGCATCTTCGGATGTGTTATAGCCCTTGCTCGTATACATCGGTTGGGACTGAGGAACTCAGCACGCCGAAAGGCCG-GGTCTTT-GACCACG-TTCGTGCTTAGGATGCTGGC--ATAATGGCTTTAATCGACCCGTCTTGAAACACGGACCAAGGAGTCTAACATGCCTGCGAGTGTTTGGGTGGAAAACCCGGACGCGTAATGAAAGTGAAAGTTGAGATCCCTGTCATGGGGAGCATCGACGCCCGGACCAGAAGTTCTCTGACGGCCCTGCGGTAGAGCATGTATGTTGGGACCCGAAAGATGGTGAACTATGCCTGAATAGGGTGAAGCCAGAGGAAACTCTGGTGGAGGCTCGTAGCGATTCTGACGTGCAAATCGATCGTCAAATTTGGGTATAGGGGCGAAAGACTAATCGAACCATCTAGTAGCT???????????????????????????????????????????????????????????????????????????????????????????????????????????????????????????????????????????????????????????????????????????????????????????????????????????????????????????????????????????????????????????????????????????????????????????????????????????????????????????????????????????????????????????????????????????????????????????????????????????????????????????????????????????????????GTGGTGGAACTGGTGCTGGTATGGGTACCCTCTTGATCTCCAAGATTCGTGAGGAGTACCCTGACCGCATGATGTGCACCTACTCGGTTGTCCCATCACCCAAGGTCTCGGATACCGTTGTTGAGGTGCGTGGTTTTGGCCTGTGGA---GCATGTTT---GATGTGCTCAACGT----CATTTCTTTAGCCCTACAACGCTACTCTCTCCGTCCACCAGCTTGTCGAGAACTCTGACGAGACCTTCTGCATTGACAACGAAGCCCTTTACGATATTTGCTTCCGCACGCTCAAGCTCTCCACCCCCACATATGGCGATCTCAACCATCTCGTTTCCATCGTCATGTCTGGCATCACCACTTGCTTGCGTTTCCCTGGTCAGCTCAACTCTGACCTCAGGAAGTTGGCTGTCAACATG
	20  ATTA-ATGGA----TAAATCTGATG----------TGGTTGTCGCTGACTCTCA--GGAGT--ATGTGCACACC---------------CGTC---ACCTTT---ATCTTACTCCCTGTGCACACACTGTAGGCCT-GGA---TAAACTATCGCCGGA------------------------------TAGGCGG-ATGCAG--AGATTGCT------------GTAGCCTTGT--------AACCGAGGC----CAGCTTTCTT------------------TGAAT-TTCCAGG-T-CTATG-------ATTTTACATA-CCCC-AA-ATGAATGTT--ATAGAATGTGC---TCTTAT-GGCCTT---GTGCCTAT---AAATCAATACAACTTTCAGCAACGGATCTCTTGGCTCTCGCATCGATGAAGAACGCACCGAAATGCGATAAGTAATGTGAATTGCAGAATTCAGTGAATCATCGAATCTTTGAACGCACCTTGCGCTCCTTGGTATTCCGAGGAGCATGTCTGTTTGAGTGTCATTAAATTCTCAACCTTATCAGTTTTTC-----------TGTA-T-AAGGCTTGGA-TTT-GGGGG--TCTTGCAGGTCCACT--A------G---CCAT-GGTCTGCTCCTCTGAAATGTATTAGCTGGGTTC--AGTT-ATGCCCT-GTCTATTGGTGTGATAA-TTATCTACATCATTGGTC-GGGTTAGCT----TCA---------------TAGACCTGCTTCT--AA--------TCGTCC--TTATG----GGGACAAC-----GCTTGACA-TTTTGACCTTTCCCCTAGTAACTGCGAGTGAAGCGGGAAAAGCTCAAATTTAAAATCTGGCAG-CTT-TGGTTGTCCGAGTTGTAATCTAGAGAAGTGTTACCCGTGCTGGACCGTGTATAAGTCTCCTGGAATGGAGCGTCATAGAGGGTGAGAATCCCGTCTTTGACACGGACTACCAGTGCATTTGTGGTGCGCTCTCAAAGAGTCGAGTTGTTTGGGAATGCAGCTCAAAATGGGTGGTAAATTCCATCTAAAGCTAAATATTGGCGAGAGACCGATAGCGAACAAGTACCGTGAGGGAAAGATGAAAAGAACTTTGGAAAGAGAGTTAAACAGTACGTGAAATTGCTGAAAGGGAAACGCTTGAAGTCAGTCGCGTTGGCTGGAAATCAACTCTG--C-TTT--TGCTGGGTGTACTTTCTAGTTGACGGGTCAGCATCAGTTTTGACCGGTGGAAAAAGTCCAAGGGAATGTGGCAACTCCGGTTGTGTTATAGCCCTTGGTCGTATACACTGGTTGGGACTGAGGAATTCAGCACGCCGCAAGGCCG-GGTCTTT-GACCACG-TTCGTGCTTAGGATGCTGGC--ATAATGGCTTTAATCGACCCGTCTTGAAACACGGACCAAGGAGTCTAACATGCCTGCGAGTGTTTGGGTGGAAAACCCGAGCGCGTAATGAAAGTGAAAGTTGGGATCCCTGTCGTGGGGAGCACCGACGCCCGGACCAGACGTTCTCTGACGGATCCGCGGTAGAGCATGTATGTTGGGACCCGAAAGATGGTGAACTATGCCTGAATAGGGTGAAGCCAGAGGAAACTCTGGTGGAGGCTCGTAGCGATTCTGACGTGCAAATCGATCGTCGAATTTGGGTATAGGGGCGAAAGACTAATCGAACCATCTAGTAGCT???????????????????????????????????????????????????????????????????????????????????????????????????????????????????????????????????????????????????????????????????????????????????????????????????????????????????????????????????????????????????????????????????????????????????????????????????????????????????????????????????????????????????????????????????????????????????????????????????????????????????????????????????????????????????GTGGTGGTACCGGTGCTGGTATGGGTACCCTCCTTATCTCGAAGATTCGTGAGGAATACCCCGACCGTATGATGTGCACATACTCCGTTGTGCCCAGTCCCAAGGTCTCCGACACCGTCGTTGAGGTGGGCGTGTTCGATACCCTTG-GATGCTCT-----ATTTGTCTGATTGT------CTTGTGTAGCCTTACAACGCCACCCTTTCCGTCCACCAATTGGTTGAGAACTCTGACGAGACTTTCTGCATTGATAACGAAGCCCTTTACGACATCTGCTTCCGAACCCTCAAGCTCTCGACACCCACCTATGGTGATCTCAACCATCTCGTTTCTATTGTCATGTCTGGTATCACCACTTGCTTGCGGTTCCCTGGTCAACTCAACTCAGACTTGCGCAAGCTCGCTGTCAACATG
	21  ATTA-TTGAA----TAAATCTGGCG----------TGGTTGTAGCTGGCTCTCC--GGAGC--ATGTGCTCGCC---------------CGTC---ACCTTT---ATCTTTCCACCTGTGCACACACTGTAGTCCT-GGA---TACCTCTCGCCG--------------------------------CAAGGCGG-ATGCAG--GGATTGTC------------GGTCCTCCT----------CGAGAGGT----CGGCTCTCTC------------------TGAAT-TTCCAGG-G-CTATGAA------CTTTACACA-CCCC-AA-ACGTATGTT--ATAGAATGTCA---TCATAA-GGCTTC---GTGCCTAT---AAACCTATACAACTTTCAGCAACGGATCTCTTGGCTCTCGCATCGATGAAGAACGCAGCGAAATGCGATAAGTAATGTGAATTGCAGAATTCAGTGAATCATCGAATCTTTGAACGCACCTTGCGCTCCTTGGTATTCCGAGGAGCATGCCTGTTTGAGTGTCATTAAATTCTCAACCTCACCAACTTTGTGT---------TGTG-TGAAGGCTTGGA-TGT-GGGGG----TTGCAGGTCCGCGT------------CAGT-GGTCTGCTCCTCTAAAATGTATTAGTGGGTTTAG------TCCCCTA-ATCTATTGGTGTGATAA-TTATCTACGCCGTGGATT-GGGAAGGCT---GCTTA--------------TGAACTCGCTTCT--AA--------CCGTCC--TCA------CGGACAA------CTTTGACAATTTTGACCTTTCCCCTAGTAACTGCGAGTGAAGCGGGAAAAGCTCAAATTTAAAATCTGGCGGTCTT-TGGCCGTCCGAGTTGTAATCTAGAGAAGTGTTACCCGCGCCGGACCGTGTATAAGTCTCCTGGAATGGAGCGTCATAGAGGGTGAGAATCCCGTCTTTGACACGGACTCCCGGGGC-ATTGTGGTGCGCTCTCAAAGAGTCGAGTTGTTTGGGAATGCAGCTCAAAATGGGTGGTAAATTCCATCTAAAGCTAAATATTGGCGAGAGACCGATAGCGAACAAGTACCGTGAGGGAAAGATGAAAAGAACTTTGGAAAGAGAGTTAAACAGTACGTGAAATTGCTGAAAGGGAAACGCTTGAAGTCAGTCGCGTCGGCCGGAAATCAACCTTG--C-TTC--TGCTGGGTGTACTTTCTGGTCGACGGGCCAGCATCAGTTTTGACCGGTGGAAAAATTCCAAGGGAATGTGGCATCTCAGGATGTGTTATAGCCCTTGGTTGTATACACCGGTTGGGACTGAGGAATTCAGCACGCCGCAGGGCCG-GGG-TTC-GCCCACG-TTCGTGCTTAGGATGCTGGC--ATAATGGCTTTAATCGACCCGTCTTGAAACACGGACCAAGGAGTCTAACATGCCTGCGAGTGTTTGGGTGTAAAACCCGAGCGCGTAATGAAAGTGAAAGTTGGGATCTCTGTCATGGAGAGCACCGACGCCCGGACCAGAAGTTTACGGACGGCTCCGCGGTAAAGCATGTATGTTGGGACCCGAAAGATGGTGAACTATGCCTGAATAGGGTGAAGCCAGAGGAAACTCTGGTGGAGGCTCGTAGCGATTCTGACGTGCAAATCGATCGTCGAATTTGGGTATAGGGGCGAAAGACTAATCGAACCATCTAGTAGCTGGTTCCTGCCGAAGTTTCCCTCAGGATAGCAGAAACTCATATCAGATTTATGTGGTAAAGCGAATGATTAGAGGCCTTGGGGTTGAAACAACCTTAACCTATTCTCAAACTTTAAATATGTAAGAACAAGCCGTCTCTTAATTGGACCGCTTGGCGATTGAGAGTTTCTAGTGGGCCATTTTTGGTAAGCAGAAC-GGCGATGCGGGATGAACCGAACGCGAGGTTAAGGTGCCGGAATTCACGCTCATCAGACACCACAAAAGGTGTTAGTTCA-TCTAGACAGCAGGACGGTGGCCATGGAAGTCGGAATCCGCTAAGGAGTGTGTAACAACTCACCTGCCGAATGAACTAGCCCTGAAAATGGATGGCGCTTAAGCGTGATACCCATACCTCGCCGTCAGCGTTGAAGTGACGCGCTGACGAGTAGGCAGGCGTGGTGGTACCGGTGCTGGTATGGGTACCCTCCTCATCTCCAAGATTCGTGAGGAGTACCCCGACCGAATGATGTGCACGTACTCCGTCGTGCCCTCGCCCAAGGTCTCCGATACCGTCGTTGAGGTCAGTTTGCCACCCATTGCCT--ACCTGGTCA---CTCCCAATACTCAG----CCGATTCGCAGCCCTACAACGCCACCCTCTCCGTCCACCAATTGGTCGAGAACTCCGACGAGACCTTCTGCATTGATAACGAGGCTCTCTACGACATCTGCTTCCGCACCTTGAAGCTCTCCACCCCCACCTATGGCGACCTCAACCACCTCGTCTCCATCGTCATGTCCGGCATCACCACCTGCTTGCGTTTCCCTGGTCAGCTCAACTCTGACTTGAGGAAGCTCGCCGTCAACATG
	22  ATTA-TTGAA----TAAATCTGGCA----------AGGTTGTAGCTGGCTCTCA--GGAGT--ATGTGCACACTC--------------TGCC---ACCTTT---ATCTCTCTCCCTGTGCACCTATTGTAGGCCT-GGA---TAACTCTCGCTG--------------------------------AAAGGCGG-ATCCAG--AGACTGCT------------GCTGTCTTCT-------GACCCAAGGC----CAGCTTTCTT------------------TGAAT-TTTCTAGGTCCTATGA-------TTCTATATA-CCCC-AA-ACAAATGTT--ATAGAATGTCT---TTGTAT-GGCCTT---GTGCCTAT---AAATCAATACAACTTTCAGCAACGGATCTCTTGGCTCTCGCATCGATGAAGAACGCAGCGAAATGCGATAAGTAATGTGAATTGCAGAATTCAGTGAATCATCGAATCTTTGAACGCACCTTGCGCTCCTTGGTATTCCGAGGAGCATGCCTGTTTGAGTGTCATTAAATTCTCAACCTTTACCAGTTTGTAA-CAAATC--TGTGTTGAAGGCTTGGA-TAT-GGGGG---TTTGCAGGTCCATT--C----------ATTT-GGTTTGCTCCTCTGAAATAAATTAGCAGGTCA--------GGCTCAT-GTCTATCAGTGTGATAA-TTATCTACACTATGGATG-GGATGC------AACTA--------------TTGATCAGCTTCT--AA--------CTGTCC--ATT------TGGACAA------CTTTGACAATTTTGACCT?????????????????AGTGAAGCGGGAAAAGCTCAAATTTAAAATCTGGTAGTCTC-TGGCTGCCCGAGTTGTAATCTAGAGAAGTGTTACCCGTGCTGGACCATGTACAAGTCTCCTGGAACGGAGCGTCATAGAGGGTGAGAATCCCGTCTTTGACATGGACTACTAGTGCTTTTGTGGTGCGCTCTCAAAGAGTCGAGTTGTTTGGGAATGCAGCTCAAAATGGGTGGTAAATTCCATCTAAAGCTAAATATTGGCGAGAGACCGATAGCGAACAAGTACCGTGAGGGAAAGATGAAAAGAACTTTGGAAAGAGAGTTAAACAGTACGTGAAATTGCTGAAAGGGAAACGCTTGAAGTCAGTCGCGTTGGCCAGAAATCAACCTTG--C-TTT--TGTTGGGTGTACTTTCTGATTGACGGGCCAGCATCAGTTTTGACCAGTGGAAACAGTTCAAGGGAATGTGGCATCTTTGGATGTGTTATAGCCCTTGATCGTATACACTGGTTGGGACTGAGGAATTCAGCATGCCGCAAGGCCG-GGTCTTT-GACCACG-TTCGTGCTTAGGATGCTGGC--ATAATGGCTTTAATCGACCCGTCTTGAAACACGGACCAAGGAGTCTAACATGCCTGCGAGTGTTTGGGTGAAAAACCCGAGCGCAAAATGAAAGTGAAAATTGGGATCCCTGTCATGGGGAGCACCGACGCCCGGACCTGAAGTACTCTGACGGATCTGAGGTAGAGCATGTATGTTGGGACCCGAAAGATGGTGAACTATGCCTGAATAGGGTGAAGCCAGAGGAAACTCTGGTGGAGGCTCGTAGCGATTCTGACGTGCAAATCGATCGTCGAATTTGGGTATAGGGGCGAAAGACTAATCGAACCATCTAGTAGCTGGTTCCTGCCGAAGTTTCCCTCAGGATAGCAGAAACTCATATCAGATTTATGTGGTAAAGCGAATGATTAGAGGCCTTGGGGTTGAAACAACCTTAACCTATTCTCAAACTTTAAATATGTAAGAACAAGCCGTCTCTTAATTGGACCGCTTGGCGATTGAGAGTTTCTAGTGGGCCATTTTTGGTAAGCAGAACTGGCGATGCGGGATGAACCGAACGCGAGGTTAAGGTGCCGGAATTCACGCTCATCAGACACCACAAAAGGTGTTAGTTCA-TCTAGACAGCAGGACGGTGGCCATGGAAGTCGGAATCCGCTAAGGAGTGTGTAACAACTCACCTGCCGAATGAACTAGCCCTGAAAATGGATGGCGCTTAAGCGTGATACCCATACCTCGCCGTCAG????????????????????????????????GTGGTGGAACTGGTGCTGGTATGGGCACCTTGCTTATCTCCAAGATTCGTGAGGAGTACCCCGATCGCATGATGTGCACGTACTCCGTTGTGCCCAGTCCCAAGGTCTCCGATACCGTCGTTGAGGTAAGTTTCTTTGCATGGTTTA-TGTAACGGCC-----TCTTCATAAAGC------GCTTTCTAGCCATACAATGCCACCCTCTCCGTCCATCAGTTGGTTGAGAACTCTGACGAGACCTTCTGCATTGATAACGAAGCCCTCTACGATGTCTGCTTCCGAACTCTCAAGCTCTCGACACCCACCTACGGCGATCTGAACCACCTCGTGTCCATTGTCATGTCCGGCATCACTACTTGCTTGCGTTTCCCTGGTCAACTCAACTCCGACTTGCGCAAGCTCGCCGTCAACATG
	23  ??????TGAA----TAAACATGGCA-----------GTCTGTTGCTGGCTCTTA--GGAGC--ATGTGCACGTCT--------------TGTC---ATTTTTAATACCTTTCCACCTGTGCACTACATGTAGACCT-GGA---TATCTATCGCTCGCGTTT------------------------ACGCAAGCGG-AATCAG--AGATTGCT------------ATTTTCTCA--------ATACGAGATT----TGGCTCTCTT------------------TGAAC-TTCCAGG-T-CTACGTC------TTTCACATA-CCCC-AA-ACGAATGTC---TAGAGTGTAG---ACAATG-GGCTTT----AGCCTAT--AAACATAATACAACTTTCAGCAACGGATCTCTTGGCTCTCGCATCGATGAAGAACGCAGCGAAATGCGATAAGTAATGTGAATTGCAGAATTCAGTGAATCATCGAATCTTTGAACGCACCTTGCGCTCCTTGGTATTCCGAGGAGCATGCCTGTTTGAGTGTCATTAAATTCTCAACTTCATTGGTTTCGTTT-CGAAAC--TAGT---GAGGCTTGGATTAT-GGAGGT-TTATGCAGGTCGCAATTC------G---TTGC-AATCCGCTCCTCTGAAACGCATTAGCAAGTTG--------AGACTTG-GTTTCTTGATGTGATAA-TTATCTACATCACGAACG-------------GGTT---------------GAAGCTCGCTCAT--AACCCCTCCGCCGTCT--GCA------AAGACGACGA--CTTATGACA-ATTTGACCTTTCCCCTAGTAACTGCGAGTGAAGCGGGAAAAGCTCAAATTTAAAATCTGGCGGTCTT-TGGCTGTCCGAGTTGTAATCTAGAGAAGTGTTACCCGCGTTGGACCGTGTATAAGTCTCCTGGAATGGAGCGTCATAGAGGGTGAGAATCCCGTCTTTGACACGGACTCCCAAGGC-TTTGTGGTGCGCTCTCAAAGAGTCGAGTTGTTTGGGAATGCAGCTCAAAATGGGTGGTAAATTCCATCTAAAGCTAAATATTGGCGAGAGACCGATAGCGAACAAGTACCGTGAGGGAAAGATGAAAAGAACTTTGGAAAGAGAGTTAAACAGTACGTGAAATTGCTGAAAGGGAAACGCTTGAAGTCAGTCGCGTTGGCTGGAAATCAACCTTG--C-TTT--TGCTGGGTGTACTTTCTAGTTGACGGGTCAGCATCAGTTTTGACTGGTAGAAAAAGGCTAGGGGAATGTGGCATCTTCGGATGTGTTATAGCCCTTGGTTGTATATGCCAGTTGGGACTGAGGAACTCAGCACGCCGAAAGGCCG-GGTCATT-GACCACG-TTCGTGCTTAGGATGCTGGC--ATAATGGCTTTAATCGACCCGTCTTGAAACACGGACCAAGGAGTCTAACATGCCTGCGAGTGTTTGGGTGGAAAACCCGAGCGCGTAATGAAAGTGAAAGTTGAGATCCCTGTCATGGGGAGCATCGACGCCCGGACCAGAAGTTTTCTGACGGATCTGCGGTAGAGCATGTATGTTGGGACCCGAAAGATGGTGAACTATGCCTGAATAGGGTGAAGCCAGAGGAAACTCTGGTGGAGGCTCGTAGCGATTCTGACGTGCAAATCGATCGTCAAATTTGGGTATAGGGGCGAAAGACTAATCGAACCATCTAGTAGCT?????????????????????????????????????????????????????????????????????????????????????????????????????????????????????????????????????????????????????????????????????????????????????????????????????????????????????????????????????????????????????????????????????????????????????????????????????????????????????????????????????????????????????????????????????????????????????????????????????????????????????????????????????????????????????????????????????????????????????????????????????????????????????????????????????????????????????????????????????????????????????????????????????????????????????????????????????????????????????????????????????????????????????????????????????????????????????????????????????????????????????????????????????????????????????????????????????????????????????????????????????????????????????????????????????????????????????
	24  ATTA-TTGAG----TAAACCTGGTA----------TGATTGTTGCTGGCTCCTA--GGAGC--ATGTGCACATC---------------TGCC---ATTTTT---ACCTTTCCACCTGTGCACTTAATGTAGACCT-GGA---TAACCATCGTTTCTT------------------------------TAAACGG-AATCAA--GGATTGCT------------ATATCT-----------GAAACAGAAT----TGGCTCTCTT------------------TGAAT-GTCTAGG-C-CTATGTCTT----TTCTATATA-CACC-AA-TTGAATGTT--TCAGAATGTTG---TCAACA-GGCTTT-A-ATGCCTAT-ACAAATATATACAACTTTCAGCAACGGATCTCTTGGCTCTCGCATCGATGAAGAACGCAGCGAAATGCGATAAGTAATGTGAATTGCAGAATTCAGTGAATCATCGAATCTTTGAACGCACCTTGCGCTCCTTGGTATTCCGAGGAGCATGCCTGTTTGAGTGTCATTAAATTCTCAACCTCAATAGTTTTATTA-TAAAACTATCTG-C-TAGGTTGGAT-TAT-GGGGGT-TCTTGCTGGCTGTAT--T------C---ATAC-AATCAGCTCCTCTGAAACAAATTAGCGAGTTTA--AACTGGGCCTTAAATCTCTTGGTGTGATAA-TTATCTATACCATGGATT-AGG----------GTT---------------AAGACTTGCTCAT--AAAATTTT--CTATCT--TCC------AAGATAGACTTAATTTTGACA-ATTTGACCTTTCCCCTAGTAACTGCGAGTGAAGCGGGAAAAGCTCAAATTTAAAATCTGGCAGTCTC-YGGCTGTCCGAGTTGTAATCTAGAGAAGTGTTACCCGCGYTGGACCGTGTATAAGTCTCCTGGAATGGAGCGTCATAGAGGGTGAGAATCCCGTCTTTGACACGGACTCCCAAGGC-TTTGTGGTGTGCTCTCAAAGAGTCGAGTTGTTTGGGAATGCAGCTCAAAATGGGTGGTAAATTCCATCTAAAGCTAAATATTGGCGAGAGACCGATAGCGAACAAGTACCGTGAGGGAAAGATGAAAAGAACTTTGGAAAGAGAGTTAAACAGTACGTGAAATTGCTGAAAGGGAAACGCTTGAAGTCAGTCGCGTTGGCTAGAAATCAACCTTG--C-TTT--TGCTGGGTGTACTTTCTGGTTGACGGGTCAGCATCAGTTTTGACTGGTAGAAAAAGTTCAGGGGAATGTGGCATCTTCGGATGTGTTATAGCCCTTGGTCGTATATATCAGTTGGGACTGAGGAACTCAGCACGCCGCAAGGCCG-GGTCTTT-GACTACG-TTCGTGCTTAGGATGCTGGC--ATAATGGCTTTAATCGACCCGTCTTGAAACACGGACCAAGGAGTCTAACATGCCTGCGAGTGTTTGGGTGGAAAACCCGAGCGCGCAATGAAAGTGAAAGTTGAGATCCTTGTCATGGGGAGCATCGACGCCCGGACCTGAAGTTTTCTGACGGCTCTGCGGTAGAGCATGTATGTTGGGACCCGAAAGATGGTGAACTATGCCTGAATAGGGTGAAGCCAGAGGAAACTCTGGTGGAGGCTCGTAGCGATTCTGACGTGCAAATCGATCGTCAAATTTGGGTATAGGGGCGAAAGACTAATCGAACCATCTAGTAGTG?????????????????????????????????????????????????????????????????????????????????????????????????????????????????????????????????????????????????????????????????????????????????????????????????????????????????????????????????????????????????????????????????????????????????????????????????????????????????????????????????????????????????????????????????????????????????????????????????????????????????????????????????????????????????????????????????????????????????????????????????????????????????????????????????????????????????????????????????????????????????????????????????????????????????????????????????????????????????????????????????????????????????????????????????????????????????????????????????????????????????????????????????????????????????????????????????????????????????????????????????????????????????????????????????????????????????????
	25  ATTA-TTGAA----TAAACCTGGTA----------TGATTGTTGCTGGCTCTTC--GGAGC--ATGTGCACATC---------------TGCC---ATTTTT---ACCTTTCCACCTGTGCACTTCATGTAGACCT-GGA---TAACTATCGTTAATT------------------------------TAAACGG-GCTCGA--GGATTGCT------------ATATCT-----------GAAATAGAAT----TGGCTCTCTT------------------TGAAT-TTCCAGG-C-CTATGCATT----TTCTACATA-CCCC-AA-TTGAATGTT--TCAGAATGTTG---TCAACG-GGCTCT-A-ATGCCTAT-ACAAATATATACAACTTTCAGCAACGGATCTCTTGGCTCTCGCATCGATGAAGAACGCAGCGAAATGCGATAAGTAATGTGAATTGCAGAATTCAGTGAATCATCGAATCTTTGAACGCACCTTGCGCTCCTTGGTATTCCGAGGAGCATGCCTGTTTGAGTGTCATTAAATTCTCAACCTCACTGGTTTTATTAATAAAACCATGTG-C-TAGGCTTGGATTAT-GGGGGT-TCTTGCTGGTTGTAATCA------T---ATAC-AATCAGCTCCTCTGAAAGAAATTAGCAGGTTTA--AACCAAGCCTTA-ATCTCTTGGTGTGATAA-TTATCTACACCATAGATT-AGG----------GTT---------------AAGACTTGCTCAT--AA--------TTGCGA--AGA------TTGACTCGC----TTTTGACA-ATTTGACCTTTCCCCTAGTAACTGCGAGTGAAGCGGGAAAAGCTCAAATTTAAAATCTGGCAGTCTT-TGGCTGTCCGAGTTGTAATCTAGAGAAGTGTTACCCGCGTTGGACCGTGTATAAGTCTCCTGGAATGGAGCGTCATAGAGGGTGAGAATCCCGTCTTTGACACGGACTCCCAAGGC-TTTGTGGTATGCTCTCAAAGAGTCGAGTTGTTTGGGAATGCAGCTCAAAATGGGTGGTAAATTCCATCTAAAGCTAAATATTGGCGAGAGACCGATAGCGAACAAGTACCGTGAGGGAAAGATGAAAAGAACTTTGGAAAGAGAGTTAAACAGTACGTGAAATTGCTGAAAGGGAAACGCTTGAAGTCAGTCGCGTTGGCTAGAAATCAACCTTG--C-TTT--TGCTGGGTGTACTTTCTGGTTGACGGGTCAGCATCAGTTTTGACTGGTAGAAAAAGTTCAGGGGAATGTGGCATCTTCGGATGTGTTATAGCCCTTGGTCGTATATACCAGTTGGGACTGAGGAACTCAGCACGCCGCAAGGCCG-GGTCTTT-GACCACG-TTCGTGCTTAGGATGCTGGC--ATAATGGCTTTAATCGACCCGTCTTGAAACACGGACCAAGGAGTCTAACATGCCTGCGAGTGTTTGGGTGGAAAACCCGAGCGCGTAATGAAAGTGAAAGTTGAGATCCCTGTCATGGGGAGCATCGACGCCCGGACCTGAAGTTTTCTGACGGCTCTGCGGTAGAGCATGTATGTTGGGACCCGAAAGATGGTGAACTATGCCTGAATAGGGTGAAGCCAGAGGAAACTCTGGTGGAGGCTCGTAGCGATTCTGACGTGCAAATCGATCGTCAAATTTGGGTATAGGGGCGAAAGACTAATCGAACCTAGTAGCT????????????????????????????????????????????????????????????????????????????????????????????????????????????????????????????????????????????????????????????????????????????????????????????????????????????????????????????????????????????????????????????????????????????????????????????????????????????????????????????????????????????????????????????????????????????????????????????????????????????????????????????????????????????????????????????????????????????????????????????????????????????????????????????????????????????????????????????????????????????????????????????????????????????????????????????????????????????????????????????????????????????????????????????????????????????????????????????????????????????????????????????????????????????????????????????????????????????????????????????????????????????????????????????????????????????????????????
	26  ATTA-TTGAA----TAAATCTGACA----------CGATTGTTGCTGGCTCTTA--GGAGC--ATGTGCACGTC---------------TGTC---ATTTTT---ACCTTTCCTCCTGTGCACTTAATGTAGACCT-GGAA-TAAATTGTCGTTGTT------------------------------TGAAACGG-AAGCAG--AGACTGAC------------ATGTCCTT-----------AATGGATT----TGTCTATCTT------------------TGAATTATCCAGG-C-CTATGTCT-------TTATACA-CTCC-AA-TTGAATGAT---TAGAATGTTT---ATAAAT-GGCCTT-G-TAGCCTATAAAACATCAATACAACTTTCAGCAACGGATCTCTTGGCTCTCGCATCGATGAAGAACGCAGCGAAATGCGATAAGTAATGTGAATTGCAGAATTCAGTGAATCATCGAATCTTTGAACGCACCTTGCGCTCCTTGGTATTCCGAGGAGCATGCCTGTTTGAGTGTCATTAATTCCTCAACCTCACTAGTTTATTA--TAAACCA-TGTG-G-TAGGCTTGGATTAT-GGGGGT-TTTTGTTGGCTGCACT--------T---GTGCAAATCAACTCCTCTAAAATAGATTAGCAGGTTTG--AAAT---------AACCCTTGGTGTGATAA-TTATCTACTCCATGGATT-AT-----------GTT---------------AAAACCCGCTTAT--AA--------TATTCC--TTGTGTACGCACACAGG-----ACTTGACT-ATTTGACCT????????????????????????????????????????????????????????????????????????????????????????????????????????????????????????????????????????????????????????????????????????????????????????????????????????????????????????????????????????????????????????????????????????????????????????????????????????????????????????????????????????????????????????????????????????????????????????????????????????????????????????????????????????????????????????????????????????????????????????????????????????????????????????????????????????????????????????????????????????????????????????????????????????????????????????????????????????????????????????????????????????????????????????????????????????????????????????????????????????????????????????????????????????????????????????????????????????????????????????????????????????????????????????????????????????????????????????????????????????????????????????????????????????????????????????????????????????????????????????????????????????????????????????????????????????????????????????????????????????????????????????????????????????????????????????????????????????????????????????????????????????????????????????????????????????????????????????????????????????????????????????????????????????????????????????????????????????????????????????????????????????????????????????????????????????????????????????????????????????????????????????????????????????????????????????????????????????????????????????????????????????????????????????????????????????????????????????????????????????????????????????????????????????????????????????????????????????????????????????????????????????????????????????????????????????????????????????????????????????????????????????????????????????????????????????????????????????????????????????????
	27  ATTA-TTGAA----TAAATCTGGCT----------TGTCTGTTGCTGGCTCTTA--GGAGC--ATGTGCACGTC---------------AGTC---ATTTTTAATACATTTCCACCTGTGCACTACATGTAGACCTTGGA---TATCACTCGCTTCTT-----------------------------GCAAGCGG-ATAGAG--GACTTGCT------------TTTTCTC----------AAATGAGAAT----TGGCTTGCCT------------------TCGAA-TTCCAAG-T-CTATGTCT-----TTTAACATA-CCCC-AA-ACGAATGTC---TAGAGTGTAG---TCAA-G-GCTTTT-A-CAGCCTAT-AAACTATTATACAACTTTCAGCAACGGATCTCTTGGCTCTCGCATCGATGAAGAACGCAGCGAAATGCGATAAGTAATGTGAATTGCAGAATTCAGTGAATCATCGAATCTTTGAACGCACCTTGCGCTCCTTGGTATTCCGAGGAGCATGCCTGTTTGAGTGTCATTAAATTCTCAACCTCATTAGTTTTATCA-CAAAGC--TAGT---AAGGCTTGGATTAT-GGAGGT-TTTTGCCGGTCGCACTCG----------TTGT-AATCAGCTCCTCTGAAACGCATTAGCAAGTTG--------ACGACTT-GTTTCTTGATGTGATAA-TTATCTACATCATGAACG-------------GTTT---------------AAAGCTCGCTCAT--AACC------TCGTCT--GTA------TAGACGGTTA---CTTTGACA--TTTGACCTTTCCCTTAGTAACTGCGAGTGAAGCGGGAAAAGCTCAAATTTAAAATCTGGCGGTCTT-TGGCCGTCCGAGTTGTAATCTAGAGAAGTGTTACCCGCGTTGGACCGTGTATAAGTCTCCTGGAATGGAGCGTCATAGAGGGTGAGAATCCCGTCTTTGACACGGACTCCCAAGGC-TTTGTGGTGCGCTCTCAAAGAGTCGAGTTGTTTGGGAATGCAGCTCAAAATGGGTGGTAAATTCCATCTAAAGCTAAATATTGGCGAGAGACCGATAGCGAACAAGTACCGTGAGGGAAAGATGAAAAGAACTTTGGAAAGAGAGTTAAACAGTACGTGAAATTGCTGAAAGGGAAACGCTTGAAGTCAGTCGCGTTGGCTGGAAATCAACCTTG--C-TTT--TGCTGGGCGTACTTTCTAGTTGACGGGTCAGCATCAGTTTTGACTGGTAGAGAAAGGCTAGGGGAATGTGGCATCTTCGGATGTGTTATAGCCCTTGGTCGTATATGCCAGTTGGGACTGAGGAACTCAGCACGCCGAAAGGCCG-GGTCTTT-GACCACG-TTCGTGCTTAGGATGCTGGC--ATAATGGCTTTAATCGACCCGTCTTGAAACAC??????????????????TGCCTGCCATTGTTTGGGTGGAAAACCCGAGCGCGTAATGAAAGTGAAAGTTGAGATCCTTGTCATGGGGAGCATCGACGCCCGGACCTGAAGTTTTCTGACGGATCTGCGGTAGAGCATGTATGTTGGGACCCGAAAGATGGTGAACTATGCCTGAATAGGGTGAAGCCAGAGGAAACTCTGGTGGAGGCTCGTAGCGATTCTGACGTGCAAATCGATCGTCAAATTTGGGTATAGGGGCGAAAGACTAATCGAACCATCTAGTAGCTGGTTCCTGCCGAAG???????????????????????????????????????????????????????????????????????????????????????????????????????????????????????????????????????????????????????????????????????????????????????????????????????????????????????????????????????????????????????????????????????????????????????????????????????????????????????????????????????????????????????????????????????????????????????????????????????????????????????????????????????????????????????????????????????????????????????????????????????????????????????????????????????????????????????????????????????????????????????????????????????????????????????????????????????????????????????????????????????????????????????????????????????????????????????????????????????????????????????????????????????????????????????????????????????????????????????????????????????????????????????????????????????
	28  ??????????????TACCTATGGTG---------TTGGTTGTCGCTGGCTCCTA--GGAGCA-TTGTGCACGCC---------------CGCC---ATTTTT---ATCTTCCCACCTGTGCACTTAGTGTAGATCT-GGA---TACCACTCGCTTTCC------------------------------CAAGCGG-ACTCGG--AGATTGCT------------GTGTC--------------GCAAGACC----CGGCTCTCTT------------------TGAAT-TTCCAGG-T-CTATGTCTT----TTTTACACA-CCCC-AA-TTGAATGAT--AGTGAATGTTG---TCAATG-GGTTCC---AAGCCTATAAAAACACTATACAACTTTCAGCAACGGATCTCTTGGCTCTCGCATCGATGAAGAACGCAGCGAAATGCGATAAGTAATGTGAATTGCAGAATTCAGTGAATCATCGAATCTTTGAACGCACCTTGCGCTCCTTGGTATTCCGAGGAGCATGCCTGTTTGAGTGTCATTAAATTCTCAACCTCACCAGTTTTGTAA-TGAAACT-TGTG-T-AAGGCTTGGA-TGT-GGGGGT-TTGTGCAGGCTGCCT--C------A---GTGT-GGTCTGCTCCCCTGAAATGCATTAGCGAGTTCA--AACT-GAGCTTT-GTCTATTGGTGTGATAA-TTATCTACGCCGTGGACT-TT-----------GCT---------------TAGACTTGCTTCT--AA--------TCGTCC--TCA------CGGACAATA----CCTAGACA--ATTGGCCT???????????ACTGCGAGTGAAGCGGGAAAAGCTCAAATTTAAAATCTGGTGGTCTC-TGGCCATCCGAGTTGTAGTCTAGAGAAGTGTTACCCGCGTCGGACCGTGTATAAGTCTCCTGGAATGGAGCGTCATAGAGGGTGAGAATCCCGTCTTTGACACGGACTACCGAGGC-TTTGTGGTGCGCTCTCAACGAGTCGAGTTGTTTGGGAATGCAGCTCAAAATGGGTGGTAAATTCCATCTAAAGCTAAATATTGGCGAGAGACCGATAGCGAACAAGTACCGTGAGGGAAAGATGAAAAGAACTTTGGAAAGAGAGTTAAACAGTACGTGAAATTGCTGAAAGGGAAACGCTTGAAGTCAGTCGCGTTAGCCGGGAATCAGCCTTG--C-TTT--TGCTTGGTGTACTTTCTGGTTGACGGGCCAGCATCAGTTTTGACCGGTGGAAAAAGTCCAAGGGAATGTGGCATCTTCGGATGTGTTATAGCCTTTGGTCGTATACATCGGTTGGGACTGAGGAACTCAGCACGCCGCAAGGCCG-GGTCTTT-GACCACG-TTCGTGCTTAGGATGCTGGC--ATAATGGCTTTAATCGACCCGTCTTGAAACACGGACCAAGGAGTCTAACATGCCTGCGAGTGTTTGGGTGGAAAACCCGGACGCGTAATGAAAGTGAAAGTTGAGATCCCTGTCATGGGGAGCATCGACGCCCGGACCTGACGTTCTCTGACGGCCCTGCGGTAGAGCATGTATGTTGGGACCCGAAAGATGGTGAACTATGCCTGAATAGGGTGAAGCCAGAGGAAACTCTGGTGGAGGCTCGTAGCGATTCTGACGTGCAAATCGATCGTCAAATTTGGGTATAGGGGCGAAAGACTAATCGAACCATCTAGTAGCTGGTTCCTGCCGAAGTTTCCCTCAGGATAGCAGAAACTCATATCAGATTTATGTGGTAAAGCGAATGATTAGAGGCCTTGGGGTTGAAACAACCTTAACCTATTCTCAAACTTTAAATATGTAAGAACAAGCCGTCTCTTAATTGGACCGCTTGGCGATTGAGAGTTTCTAGTGGGCCATTTTTGGTAAGCAGAACTGGCGATGCGGGATGAACCGAACGCGAGGTTAAGGTGCCGGAATTCACGCTCATCAGACACCACAAAAGGTGTTAGTTCA-TCTAGACAGCAGGACGGTGGCCATGGAAGTCGGAATCCGCTAAGGAGTGTGTAACAACTCACCTGCCGAATGAACTAGCCCTGAAAATGGATGGCGCTTAAGCGTGATACCCATACCTCGCCGTCAGCGTTGAAGTGAC??????????????????????????????????????????????????????????????????????????????????????????????????????????????????????????????????????????????????????????????????????????????????????????????????????????????????????????????????????????????????????????????????????????????????????????????????????????????????????????????????????????????????????????????????????????????????????????????????????????????????????????????????????????????????????
	29  ATTA-TTGAA----TAA-TCTGGCG----------TGGTTGTTGCTGCCTCCTA--GGAGG--ATGTGCACACT---------------CGTC---ATTTTT---ACATTTCCACCTGTGCACCCTATGTAGACCT-GGA---TAACCCTCGCTTTTT------------------------------CAAGCGG-AAACAA--GGATTGCT------------GTGTC--------------GATAAGGC----CAGCTCTCTT------------------TGAAT-TTCCAGG-C-CTATTT-------CTTTACATA-CCCC-AA-TTGAATGTT--GCAGAATGTAG---TCAATA-GGCTATTATAGACCTAT-AAAACTCAATACAACTTTCAGCAACGGATCTCTTGGCTCTCGCATCGATGAAGAACGCAGCGAAATGCGATAAGTAATGTGAATTGCAGAATTCAGTGAATCATCGAATCTTTGAACGCACCTTGCGCTCCTTGGTATTCCGAGGAGCATGCCTGTTTGAGTGTCATTAAATTCTCAACCTCACCAGTTTTGTCT-CAAGACT-TGGG-T-GGGAGTTGGA-TAT-GGAGGT-TTATGCAGGCTACAT--T------AA-TTTGT-GGTCTGCTCCTCTGAAATATATTAGCGAGTTCC--AACTGGGCCTCC-ATCTATTGGTGTGATAA-TTATCTATGCCATGGACA-AAG---------GTCT---------------CAGACTTGCTTCT--AA--------CCGTCT--GTAAC----AGGACACAT----TTCTGACA-ATTTGACCT???????AGTAACTGCGAGTGAAGCGGGAAAAGCTCAAATTTAAAATCTGGCAGTCTT-TGGCTGTCCGAGTTGTAATCTAGAGAAGTGTTACCCGCGTCGGACCGTGTATAAGTCTCCTGGAATGGAGCGTCATAGAGGGTGAGAATCCCGTCTTTGACACGGACTCCCGAGGC-ATTGTGGTATGCTCTCAAAGAGTCGAGTTGTTTGGGAATGCAGCTCAAAATGGGTGGTAAATTCCATCTAAAGCTAAATATTGGCGAGAGACCGATAGCGAACAAGTACCGTGAGGGAAAGATGAAAAGAACTTTGGAAAGAGAGTTAAACAGTACGTGAAATTGCTGAAAGGGAAACGCTTGAAGTCAGTCGCGTTGGCCGGAAATCAACCTTG--C-TTT--TGCTGGGCGTACTTTCTGGTTGACGGGCCAGCATCAGTTTTGACCGGTGGAAAAAGTCTAAGGGAATGTGGCATCTTCGGATGTGTTATAGCCCTTAGTCGTATACATCGGTTGGGACTGAGGAACTCAGCATGCCGCAAGGCCG-GGTCTTT-GACCACG-TTCATGCTTAGGATGCTGGC--ATAATGGCTTTAATCGACCCGTCTTGAAACACGGACCAAGGAGTCTAACATGCCTGCGAGTATTTGGGTGGAAAACCCGAGTGCGCAATGAAAGTGAAAGTTGAGATCCCTGTCGTGGGGAGCATCGACGCCCGGACCAGAAGTTCTCTGACGGATCTGCGGTAGAGCATGTATGTTGGGACCCGAAAGATGGTGAACTATGCCTGAATAGGGTGAAGCCAGAGGAAACTCTGGTGGAGGCTCGTAGCGATTCTGACGTGCAAATCGATCGTCAAATTTGGGTATAGGGGCGAAAGACTAATCGAACCATCTAGTAGCTGGTTCCTGCCGAAGTTTCCCTCAGGATAGCAGAAACTCATATCAGATTTATGTGGTAAAGCGAATGATTAGAGGCCTTGGGGTTGAAACAACCTTAACCTATTCTCAAACTTTAAATATGTAAGAACAAGCCGTCTCTTAATTGGACCGCTTGGCGATTGAGAGTTTCTAGTGGGCCATTTTTGGTAAGCAGAACTGGCGATGCGGGATGAACCGAACGCGAGGTTAAGGTGCCGGAATTTACGCTCATCAGACACCACAAAAGGTGTTAGTTCA-TCTAGACAGCAGGACGGTGGCCATGGAAGTCGGAATCCGCTAAGGAGTGTGTAACAACTCACCTGCCGAATGAACTAGCCCTGAAAATGGATGGCGCTTAAGCGTGATACCCATACCTCGCCGTCAGCGTTGAAGTGACGCGCTGACGAGTAGGCAGGC??????????????????????????????????????????????????????????????????????????????????????????????????????????????????????????????????????????????????????????????????????????????????????????????????????????????????????????????????????????????????????????????????????????????????????????????????????????????????????????????????????????????????????????????????????????????????????????????????????????????????????????????????
	3   ATTA-ACGAA----TATCTATGGCG---------TTGGTTGTAGCTGGCTTCTA--GGAGCATTTGTGCACACC---------------CGTC---ATTTATATCATCTTTCCACCTGTGAACTATGTGTAGATCT-GGA---TACCTCTCGCTTTGGT--------------------------GACAAGGCGG-ATGCAA--GGATTGCC------------TCCT---------------------------CGGCTCTCTT------------------TGAAT-TTCCAGG-T-CTATGTT------TTTTACACA-CTCC-AT-TTGAATGAT--GTAGAATGTAG---TCAATG-GGCTTT-C-AAGCCTAT-AAAAAACTATACAACTTTCAGCAACGGATCTCTTGGCTCTCGCATCGATGAAGAACGCAGCGAAATGCGATAAGTAATGTGAATTGCAGAATTCAGTGAATCATCGAATCTTTGAACGCACCTTGCGCTCCTTGGTATTCCGAGGAGCATGCCTGTTTGAGTGTCATTAAATTCTCAACCTCACCAGTTTTGTAA-TGAGAC--AGGT-G-AAGGCTTGGA-CGT-GGGGG--TTTTGCAGGCTGCCT--C------A---GTGCTGGTCTGCTCCTCTGAAATGCATTAGCGAGCTTA--TACTGAGCTTCC-GTCTATTGGTGTGATAA-TTATCTACGCCGTGGATTTGG-----------ACT---------------CGTGCTTGCTGCT--AA--------CCGTCT--GCA------AGGACAATTT--ACTTGACCA-ATTTGACCTTTCCCCTAGTAACTGCGAGTGAAGCGGGAAAAGCTCAAATTTAAAATCTGGTAGCCTT-TGGTTATCCGAGTTGTAATCTAGAGAAGTGTTACCCGCGTCGGACCGTGTATAAGTCTCCTGGAATGGAGCGTCATAGAGGGTGAGAATCCCGTCTTTGACACGGACTCCCGAGGC-TTTGTGGTATGCTCTCAAAGAGTCGAGTTGTTTGGGAATGCAGCTCAAAATGGGTGGTAAATTCCATCTAAAGCTAAATATTGGCGAGAGACCGATAGCGAACAAGTACCGTGAGGGAAAGATGAAAAGAACTTTGGAAAGAGAGTTAAACAGTACGTGAAATTGCTGAAAGGGAAACGCTTGAAGTCAGTCGCGTTGGCCGGGAATCAGCCTTG--C-TTT--TGCTTGGTGTACTTTCTGGTTGACGGGCCAGCATCAGTTTTGACCGGTGGAAAAAGTTCAGGGGAATGTGGCATCTTCGGGTGTGTTATAGCCCTTGTTCGTATACATCGGTTGGGACTGAGGAACTCAGCACGCCGCAAGGCCG-GGTCTTT-GACCACG-TTCGTGCTTAGGATGCTGGC--ATAATGGCTTTAATCGACCCGTCTTGAAACACGGACCAAGGAGTCTAACATGCCTGCGAGTGTTTGGGTGGAAAACCCGAGCGCGTAATGAAAGTGAAAGTTGAGATCCCTGTCATGGGGAGCATCGACGCCCGGACCAGACGTTTTCTGACGGCCCTGCGGTAGAGCATGTATGTTGGGACCCGAAAGATGGTGAACTATGCCTGAATAGGGTGAAGCCAGAGGAAACTCTGGTGGAGGCTCGTAGCGATTCTGACGTGCAAATCGATCGTCAAATTTGGGTAT?????????????????????????????????????????????????????????????????????????????????????????????????????????????????????????????????????????????????????????????????????????????????????????????????????????????????????????????????????????????????????????????????????????????????????????????????????????????????????????????????????????????????????????????????????????????????????????????????????????????????????????????????????????????????????????????????????????????????????GTGGTGGAACTGGTGCTGGTATGGGTACCCTCCTCATCTCCAAGATTCGTGAGGAGTACCCTGACCGCATGATGTGCACATACTCCGTTGTGCCATCACCCAAGGTTTCGGACACCGTCGTTGAGGTGAGTTGGAAGTTCTGCTATT-GCCCCCGAAC---TGGAAACTGACTCGC--AATTCCCTGTAGCCTTACAACGCCACCCTCTCCGTTCACCAGCTCGTCGAGAACTCTGATGAGACTTTCTGCATTGATAACGAGGCTCTCTACGATATCTGCTTCCGAACTCTCAAGCTCTCGACCCCCACCTATGGTGACCTCAATCACCTCGTCTCCATCGTCATGTCTGGTATCACGACTTGCTTGCGTTTCCCTGGTCAGCTCAACTCTGACCTCAGGAAGTTGGCTGTCAACATG
	30  ATTA-TTGAA----TAA-TCTGGCG----------TGGTTGTTGCTGCCTCCTA--GGAGG--ATGTGCACACC---------------CGTC---ATTTTT---ACATTTCCACCTGTGCACCCTATGTAGACCT-GGA---TAACCCTCGCTTTTT------------------------------CAAGCGG-AAACAA--GGATTGCT------------GTGTC--------------GATAAGGC----CAGCTCTCTT------------------TGAAT-TTCCAGG-C-CTATTT-------CTTTACATA-CCCC-AA-TTGAATGTT--GCAGAATGTAG---TCAATA-GGCTATTATAGACCTAT-AAAACTCAATACAACTTTCAGCAACGGATCTCTTGGCTCTCGCATCGATGAAGAACGCAGCGAAATGCGATAAGTAATGTGAATTGCAGAATTCAGTGAATCATCGAATCTTTGAACGCACCTTGCGCTCCTTGGTATTCCGAGGAGCATGCCTGTTTGAGTGTCATTAAATTCTCAACCTCACCAGTTTTGTCT-CAAGACT-TGGG-T-GGGAGTTGGA-TAT-GGAGGT-TTATGCAGGCTACAT--T------AA-TTTGT-GGTCTGCTCCTCTGAAATATATTAGCGAGTTCC--AACTGGGCCTCC-ATCTATTGGTGTGATAA-TTATCTATGCCATGGACA-AAG---------GTCT---------------CAGACTTGCTTCT--AA--------CCGTCT--GTAAC----AGGACACAT----TTCTGACA-ATTTGACCT???????AGTAACTGCGAGTGAAGCGGGAAAAGCTCAAATTTAAAATCTGGCAGTCTT-TGGCTGTCCGAGTTGTAATCTAGAGAAGTGTTACCCGCGTCGGACCGTGTATAAGTCTCCTGGAATGGAGCGTCATAGAGGGTGAGAATCCCGTCTTTGACACGGACTCCCGAGGC-ATTGTGGTATGCTCTCAAAGAGTCGAGTTGTTTGGGAATGCAGCTCAAAATGGGTGGTAAATTCCATCTAAAGCTAAATATTGGCGAGAGACCGATAGCGAACAAGTACCGTGAGGGAAAGATGAAAAGAACTTTGGAAAGAGAGTTAAACAGTACGTGAAATTGCTGAAAGGGAAACGCTTGAAGTCAGTCGCGTTGGCCGGAAATCAACCTTG--C-TTT--TGCTGGGCGTACTTTCTGGTTGACGGGCCAGCATCAGTTTTGACCGGTGGAAAAAGTCTAAGGGAATGTGGCATCTTCGGATGTGTTATAGCCCTTAGTCGTATACATCGGTTGGGACTGAGGAACTCAGCATGCCGCAAGGCCG-GGTCTTT-GACCACG-TTCATGCTTAGGATGCTGGC--ATAATGGCTTTAATCGACCCGTCTTGAAACACGGACCAAGGAGTCTAACATGCCTGCGAGTATTTGGGTGGAAAACCCGAGTGCGCAATGAAAGTGAAAGTTGAGATCCCTGTCGTGGGGAGCATCGACGCCCGGACCAGAAGTTCTCTGACGGATCTGCGGTAGAGCATGTATGTTGGGACCCGAAAGATGGTGAACTATGCCTGAATAGGGTGAAGCCAGAGGAAACTCTGGTGGAGGCTCGTAGCGATTCTGACGTGCAAATCGATCGTCAAATTTGGGTATAGGGGCGAAAGACTAATCGAACCATCTAGTAGCTGGTTCCTGCCGAAGTTTCCCTCAGGATAGCAGAAACTCATATCAGATTTATGTGGTAAAGCGAATGATTAGAGGCCTTGGGGTTGAAACAACCTTAACCTATTCTCAAACTTTAAATATGTAAGAACAAGCCGTCTCTTAATTGGACCGCTTGGCGATTGAGAGTTTCTAGTGGGCCATTTTTGGTAAGCAGAACTGGCGATGCGGGATGAACCGAACGCGAGGTTAAGGTGCCGGAATTTACGCTCATCAGACACCACAAAAGGTGTTAGTTCA-TCTAGACAGCAGGACGGTGGCCATGGAAGTCGGAATCCGCTAAGGAGTGTGTAACAACTCACCTGCCGAATGAACTAGCCCTGAAAATGGATGGCGCTTAAGCGTGATACCCATACCTCGCCGTCAGCGTTGAAGTGACGCGCTGACGAGTAGGCAGGCGTGGTGGCACTGGTGCCGGTATGGGTACCCTTTTGATCTCCAAAATTCGAGAGGAGTATCCCGACCGTATGATGTGCACATACTCAGTCGTGCCATCACCCAAGGTCTCGGACACTGTCGTGGAGGTTAGTGTTCATCGGACTCGCC-CAACGAATTT------CTTCTAAATTT------CTCGCGTAGCCCTATAACGCAACACTCTCCGTTCACCAGCTTGTGGAGAACTCTGATGAAACTTTCTGCATTGATAATGAAGCCCTATACGACATTTGCTTCCGAACACTCAAGCTCTCTACTCCCACCTACGGCGATCTCAACCATCTCGTCTCTATTGTCATGTCTGGTATCACGACTTGCCTACGATTCCCTGGTCAGCTTAACTCTGAACTCAGGAAATTGGCCGGTAACATG
	31  ???????????????????????????????????CGGTTGTAGCTGGCTCTTA--GGAGC--ATGTGCACGCT---------------CGTC---ACTTTT---ATCTTTCCACCTGTGCACCCACTGTAGGCCT-GGA---TACCTCTCGTTTGGT?----------------------------TCAAGCGG-ATGCGA--GGATTGCT------------GCTGCTCTTT---CCGTAAGGCAAGGC----CGGCTTTCCT------------------TGAAT-TTCCAGG-T-CTATGTTTT----TCTTACACA-CCCC-AA-TTGAATGTT--AACGAATGTCA---TCAATG-GGCTTT---ATGCCTAT-AAAACACAATACAACTTTCAGCAACGGATCTCTTGGCTCTCGCATCGATGAAGAACGCAGCGAAATGCGATAAGTAATGTGAATTGCAGAATTCAGTGAATCATCGAATCTTTGAACGCACCTTGCGCTCCTTGGTATTCCGAGGAGCATGCCTGTTTGAGTGTCATTAAATTCTCAACCTCTTCAGCTTTTGT------------TG-T-CAGGCTTGGA-TAT-GGGGG--TTGTGCAGGTCTGCCT-T------GAATGTGC-GGTCTGCTCCCCTGAAATGTATTAGCGGGTT---------GGCTCCC-GTCTATTGGTGTGATAA-TTATCTGCGCC--AAATG-GGTTTGGCT----TTT---------------CAGACCAGCTTCT--AA--------CCGTCC--CTC------GGGACAA------CTTTGACATTTTTGACCTTTCCCCTAGTAACTGCGAGTGAAGCGGGAAAAGCTCAAATTTAAAATCTGATGGTCTT-TGGCCGTCCGAGTTGTAATCTAGAGAAGTGTTACCCGTGCCGGACCGTGTATAAGTCTCCTGGAATGGAGCGTCATAGAGGGTGAGAATCCCGTCTTTGACACGGACTACCGGGGCTTTTGTGGTGCGCTCTCAAAGAGTCGAGTTGTTTGGGAATGCAGCTCAAAATGGGTGGTAAATTCCATCTAAAGCTAAATATTGGCGAGAGACCGATAGCGAACAAGTACCGTGAGGGAAAGATGAAAAGAACTTTGGAAAGAGAGTTAAACAGTACGTGAAATTGCTGAAAGGGAAACGCTTGAAGTCAGTCGCGTTGGCCGGAAATCAACCCTG--C-TTT--TGCTGGGCGTACTTTCTGGTTGACGGGCCAACATCAGTTTT???????????????????????????????????????????????????????????????????????????????????????????????????????????????????????????????????????????????????????????????????????????????????????????????????????????????????????????????????????????????????????????????????????????????????????????????????????????????????????????????????????????????????????????????????????????????????????????????????????????????????????????????????????????????????????????????????????????????????????????????????????????????????????????????????????????????????????????????????????????????????????????????????????????????????????????????????????????????????????????????????????????????????????????????????????????????????????????????????????????????????????????????????????????????????????????????????????????????????????????????????????????????????????????????????????????????????????????????????????????????????????????????????????????????????????????????????????????????????????????????????????????????????????????????????????????????????????????????????????????????????????????????????????????????????????????????????????????????????????????????????????????????????????????????????????????????????????????????????????????????????????????????????????????????????????????????????????????????????????????????????????????????????????????????????
	32  ATTA-TCGAA----TAAACTTGACG----------CGGTTGTAGCTGGCTCTTA--GGAGC--ATGTGCACACT---------------CGTC---ACTTTT---ATCTTTCCACCTGTGCACCCACTGTAGGCCT-GGA---TACCTCTCGCTTGGTT----------------------------TCAAGCGG-ATGCGA--GGATTGCT------------GCTGCTCTTT---CTGCAAAGGAAGGC----CGGCTCTCCT------------------TGAAT-TTCCAGG-T-CTATGTTTT----TCTTACATA-CCCC-AA-TTGAATGTT--ACCGAATGTCA---TCAATG-GGCTTA----CGCCTAT-AAAACACAATACAACTTTCAGCAACGGATCTCTTGGCTCTCGCATCGATGAAGAACGCAGCGAAATGCGATAAGTAATGTGAATTGCAGAATTCAGTGAATCATCGAATCTTTGAACGCACCTTGCGCTCCTTGGTATTCCGAGGAGCATGCCTGTTTGAGTGTCATTAAACTCTCAACCTCTTCAGCTTTTGTT-----------GT-T-GAGGCTTGGA-TGT-GGGGG--TTTTGCAGGTCTGCCT-T------AACTGTGC-GGTCTGCTCCCCTGAAATGTATTAGCGGGTT---------GGCTTCC-GTCTATTGGTGTGATAA-TTATCTACGCCGTGGATG-GGTTTGGC-----TTT---------------CAGACCAGCTTCT--AA--------CTGTCC--TTT-------GGACAAC-----TCTTGACATTTTTGACCTTTCCCCTAGTAACTGCGAGTGAAGCGGGAAAAGCTCAAATTTAAAATCTGATGGTCTT-TGGCCGTCCGAGTTGTAATCTAGAGAAGTGTTACCCGTGCCGGACCGTGTATAAGTCTCCTGGAATGGAGCGTCATAGAGGGTGAGAATCCCGTCTTTGACACGGACTACCGGGGCTTTTGTGGTGCGCTCTCAAAGAGTCGAGTTGTTTGGGAATGCAGCTCAAAATGGGTGGTAAATTCCATCTAAAGCTAAATATTGGCGAGAGACCGATAGCGAACAAGTACCGTGAGGGAAAGATGAAAAGAACTTTGGAAAGAGAGTTAAACAGTACGTGAAATTGCTGAAAGGGAAACGCTTGAAGTCAGTCGCGTTGGCCGGAAATCAACCCTG--C-TTT--TGCTGGGCGTACTTTCTGGTTGATGGGCCAGCATCAGTTTTGACCGATGGAAAAAGTCCAGGGGAATGTGGCATCTTCGGATGTGTTATAGCCCTTGGTCGTATACATCGGTTGGGACTGAGGAACTCAGCACGCCGCAAGGCCG-GGTCTTT-GACCACG-TTCGTGCTTAGGATGCTGGC--ATAATGGCTTTAATCGACCCGTCTTGAAACACGGACCAAGGAGTCTAACATGCCTGCGAGTATTTGGGTGGAAAACCCGAGTGCGTAATGAAAGTGATAGTTGAGATCCCTGTCGCGGGGAGCATCGACGCCCGGACCAGACGTTCTCTGACGGCTCCGAGGTAGAGCATGTATGTTGGGACCCGAAAGATGGTGAACTATGCCTGAATAGGGTGAAGCCAGAGGAAACTCTGGTGGAGGCTCGTAGCGATTCTGACGTGCAAATCGATCGTCGAATTTGGGTATAGGGGCGAAAGACTAATCGAACCATCTAGTA??????????????????????????????????????????????????????????????????????????????????????????????????????????????????????????????????????????????????????????????????????????????????????????????????????????????????????????????????????????????????????????????????????????????????????????????????????????????????????????????????????????????????????????????????????????????????????????????????????????????????????????????????????????????????????GTGGTGGAACTGGGGCTGGCATGGGTACCCTGCTGATCTCGAAAATCCGCGAGGAATACCCAGATCGCATGATGTGCACCTACTCCGTTGTGCCCAGTCCCAAGGTATCCGACACCGTCGTCGAGGTAGGCTAATTCCACGACCATC-CCTAGACA-----GGCCTGACATATCC------CGAATTTAGCCTTACAATGCCACTCTCTCCGTTCACCAACTTGTGGAAAACTCTGACGAGACCTTCTGCATCGATAACGAAGCTCTCTACGATATTTGCTTCCGCACCTTCAAGCTGTCGACGCCTACCTATGGTGACCTCAACCATCTCGTGTCGATTGTCATGTCCGGTATTACAACTTGCTTGCGTTTCCCTGGTCAGCTCAACTCTGATCTCAGGAAGTTGGCTGTCAATATG
	33  ATTA-TCGAA----TAACCTTGACG----------CGGTTGTAGCTGGCTCTTA--GGAGC--ATGTGCACGCT---------------CGTC---ACTTTT---ATCTTTCCACCTGTGCACCCACTGTAGGCCT-GGA---TACCTCTCGCTTGGTT----------------------------TCAAGCGG-ATGCGA--GGATTGCT------------GCTGCTCTTT---CTGCAAAGGAAGGC----CGGCTCTCCT------------------TGAAT-TTCCAGG-T-CTATGTTTT----TCTTACATA-CCCC-AA-TTGAATGTT--ACCGAATGTCA---TCAATG-GGCTTA----CGCCTAT-AAAACACAATACAACTTTCAGCAACGGATCTCTTGGCTCTCGCATCGATGAAGAACGCAGCGAAATGCGATAAGTAATGTGAATTGCAGAATTCAGTGAATCATCGAATCTTTGAACGCACCTTGCGCTCCTTGGTATTCCGAGGAGCATGCCTGTTTGAGTGTCATTAAATTCTCAACCTCTTCAGCTTTTGTT-----------GT-T-GAGGCTTGGA-TGT-GGGGG--TTTTGCAGGTCTGCCT-T------AACTGTGC-GGTCTGCTCCCCTGAAATGTATTAGYGGGTT---------GGCTTCC-GTCTATTGGTGTGATAA-TTATCTACGCCGTGGATG-GGTTTGGC-----TTT---------------CAGACCAGCTTCT--AA--------CCGTCC--TTT-------GGACAAC-----TCTTGACATTTTTGACCT????????????????????????????????????????????????????????????????????????????????????????????????????????????????????????????????????????????????????????????????????????????????????????????????????????????????????????????????????????????????????????????????????????????????????????????????????????????????????????????????????????????????????????????????????????????????????????????????????????????????????????????????????????????????????????????????????????????????????????????????????????????????????????????????????????????????????????????????????????????????????????????????????????????????????????????????????????????????????????????????????????????????????????????????????????????????????????????????????????????????????????????????????????????????????????????????????????????????????????????????????????????????????????????????????????????????????????????????????????????????????????????????????????????????????????????????????????????????????????????????????????????????????????????????????????????????????????????????????????????????????????????????????????????????????????????????????????????????????????????????????????????????????????????????????????????????????????????????????????????????????????????????????????????????????????????????????????????????????????????????????????????????????????????????????????????????????????????????????????????????????????????????????????????????????????????????????????????????????????????????????????????????????????????????????????????????????????????????????????????????????????????????????????????????????????????????????????????????????????????????????????????????????????????????????????????????????????????????????????????????????????????????????????????????????????????????????????????????????????????
	34  ?????????????????????????????????????GTTGTAGCTGGCTCTTA--GGAGC--ATGTGCACGCT---------------CGTC---ACTTTT---ATCTTTCCACCTGTGCACCCACTGTAGGCCT-GGA---TACCTCTCGCTTGGTA----------------------------TCAAGCGG-ATGCGA--GGATTGCT------------GCTGCTCTTT---CTGAAAGGGAAGGC----CGGCTTTCCT------------------TGAAT-GTCCAGG-T-CTATGTTTT----TCTTACACA-CCCC-AA-TAGAATGTT--ACCGAATGTCA---TCAATG-GGCTTA----TGCCTAT-AAAACACAATACAACTTTCAGCAACGGATCTCTTGGCTCTCGCATCGATGAAGAACGCAGCGAAATGCGATAAGTAATGTGAATTGCAGAATTCAGTGAATCATCGAATCTTTGAACGCACCTTGCGCTCCTTGGTATTCCGAGGAGCATGCCTGTTTGAGTGTCATTAAATTCTCAACCTCTTCAGCTTTTGTT-----------GA-T-GAGGCTTGGA-TGT-GGGGG--TTTTGCAGGTCTGCCT-T????????????????????????????????????????????????????????????????????????????????????????????????????????????????????????????????????????????????????????????????????????????????????????????????????????????TTCCCCTAGTAACTGCGAGTGAAGCGGGAAAAGCTCAAATTTAAAATCTGATGGTCTT-TGGCCGTCCGAGTTGTAATCTAGAGAAGTGTTACCCGTGCCGGACCGTGTATAAGTCTCCTGGAATGGAGCGTCATAGAGGGTGAGAATCCCGTCTTTGACACGGACTACCGGTGCTTTTGTGGTGCGCTCTCAAAGAGTCGAGTTGTTTGGGAATGCAGCTCAAAATGGGTGGTAAATTCCATCTAAAGCTAAATATTGGCGAGAGACCGATAGCGAACAAGTACCGTGAGGGAAAGATGAAAAGAACTTTGGAAAGAGAGTTAAACAGTACGTGAAATTGCTGAAAGGGAAACGCTTGAAGTCAGTCGCGTTGGCCGGAAATCAACCCTG--C-TTT--TGCTGGGCGTACTTTCTGGTTGACGGGCCAACATCAGTTTTGACCGGTGGAAAAAGTCTAGGGGAATGTGGCATCTTCGGATGTGTTATAGCCCTTGGTCGTATACATCGGTTGGGACTGAGGAACTCAGCACGCCGCAAGGCCG-GGTCTTT-GACCACG-TTCGTGCTTAGGATGTTGGC--ATAATGGCTTTAATCGACCCGTCTTGAAACACGGACCAAGGAGTCTAACATGCCTGCGAGTATTTGGGTGGAAAACCCGAGTGCGTAATGAAAGTGATAGTTGAGATCCCTGTCGTGGGGAGCATCGACGCCCGGACCAGACGTTCTCTGACGGCTCCGAGGTAGAGCATGTATGTTGGGACCCGAAAGATGGTGAACTATGCCTGAATAGGGTGAAGCCAGAGGAAACTCTGGTGGAGGCTCGTAGCGATTCTGACGTGCAAATCGATCGTCGAATTTGGGTATAGGGGCGAAAGACTAATCGTACCATCTAGTAGCT?????????????????????????????????????????????????????????????????????????????????????????????????????????????????????????????????????????????????????????????????????????????????????????????????????????????????????????????????????????????????????????????????????????????????????????????????????????????????????????????????????????????????????????????????????????????????????????????????????????????????????????????????????????????????????????????????????????????????????????????????????????????????????????????????????????????????????????????????????????????????????????????????????????????????????????????????????????????????????????????????????????????????????????????????????????????????????????????????????????????????????????????????????????????????????????????????????????????????????????????????????????????????????????????????????????????????????
	35  ATTA-TCGAA----TAAACTTGGTG----------TGGTTGCTGCTGGCTTCTA--GGAGC--ATGTGCACACC---------------CGCC---ATTTTT-TCACCTTTCCACCTGTGCACATAATGTAGACTT-GGG---TAACTCTCGCTTTTTA--------------------------AAGAAAGCGG-AATCAG--AGATTGCT------------GTCCT----------------TGGGTT----TAGCTCTCTT------------------TGAAT-TTCCAGG-T-CTATGTCCT----TTTTATACA-CCCC-AA-TTGAATGTT--CTAGAGTGTAG---TCAACG-GGCTTT-T-TTGCCTAT-AAAATGAAATACAACTTTCAGCAACGGATCTCTTGGCTCTCGCATCGATGAAGAACGCAGCGAAATGCGATAAGTAATGTGAATTGCAGAATTCAGTGAATCATCGAATCTTTGAACGCACCTTGCGCTCCTTGGTATTCCGAGGAGCATGCCTGTTTGAGTGTCATTAAATTCTCAACTTCACCACT----------------TGTG-G-GAAGCTTGGATTAT-GGAGGT-TTGTGCAGGCTGCAT--G------A---ATGC-GGTCAGCTCCTCTGAAATATATTAGCGAGTTCC--AACT-GGACTTT-ATCTATTGGTGTGATAA-TTATCTACGCCGTGGATG-AGA----------GAA---------------CAGACTTGCTCAT--AA--------TCGTCT--GCA------AGGACAAT-----CTCTGACA-ATTTGACCTTTCCCCTAGTAACTGCGAGTGAAGCGGGAAAAGCTCAAATTTGAAATCTGGCGGTCTT-TGGCCGTCCGAGTTGTAATCTAGAGAAGTGTTACCCGCATCGGACCGTGTACAAGTCTCCTGGAATGGAGCGTCATAGAGGGTGAGAATCCCGTCTTTGACATGGACTCCCGAAGC-TTTGTGGTGCGCTCTCAAAGAGTCGAGTTGTTTGGGAATGCAGCTCAAAATGGGTGGTAAATTCCATCTAAAGCTAAATATTGGCGAGAGACCGATAGCGAACAAGTACCGTGAGGGAAAGATGAAAAGAACTTTGGAAAGAGAGTTAAACAGTACGTGAAATTGCTGAAAGGGAAACGCTTGAAGTCAGTCGCGTTGGCCGGAAATCAACCTTG--C-TTTATTGCTGGGCGTACTTTCTGGTTGACGGGCCAGCATCAGTTTTGACCGGTGGAAAAAGTTCAAGGGAATGTGGCATCTTCGGATGTGTTATAGCCCTTGGTCGTATACATCGGTTGGGACTGAGGAACTCAGCACGCCGAAAGGCCG-GGTCTTT-GACCACG-TTCGTGCTTAGGATGCTGGC--ATAATGGCTTTAATCGACCCGTCTTGAAACACGGACCAAGGAGTCTAACATGCCTGCGAGTGTTTGGGTGGAAAACCCGAGCGCGTAATGAAAGTGAAAGTTGAGATCCCTGTCGTGGGGAGCATCGACGCCCGGACCTGAAGTTTTCTGACGGCTCTGCGGTAGAGCATGTATGTTGGGACCCGAAAGATGGTGAACTATGCCTGAATAGGGTGAAGCCAGAGGAAACTCTGGTGGAGGCTCGTAGCGATTCTGACGTGCAAATCGATCGTCAAATTTGGGTATAGGGGCGAAAGACTAATCGTACCATCTAGTAGAC???????????????????????????????????????????????????????????????????????????????????????????????????????????????????????????????????????????????????????????????????????????????????????????????????????????????????????????????????????????????????????????????????????????????????????????????????????????????????????????????????????????????????????????????????????????????????????????????????????????????????????????????????????????????????GTGGTGGTACTGGTGCTGGTATGGGTACTCTCCTGATATCGAAGATCCGTGAAGAGTACCCTGACCGAATGATGTGCACCTACTCTGTGGTGCCATCACCCAAGGTGTCGGACACCGTGGTCGAGGTTCGAGTCTTCCGTCATTACT-CCTGCAGTTT---CAAGGTTTATTTCC------CTTCCTCAGCCATACAATGCTACCCTCTCCGTTCATCAGCTTGTCGAGAACTCGGACGAGACCTTCTGCATCGACAACGAGGCTCTCTACGATATCTGCTTCCGAACTCTTAAGCTATCCACTCCCACTTATGGTGATCTTAATCACCTTGTCTCTATCGTCATGTCTGGCATCACCACTTGTTTGCGTTTTCCTGGTCAGCTCAACTCGGATCTCAGAAAATTGGCTGTCAACATG
	36  ATTA-TCGAA----TAAACTTGGTG----------TGGTTGCTGCTGGCTTCTA--GGAGC--ATGTGCACACC---------------CGCC---ATTTTT-TCACCTTTCCACCTGTGCACATAATGTAGACTT-GGG---TAACTCTCGCTTTTTA--------------------------AAAAAAGCGG-AATCAG--AGATTGCT------------GTCCT----------------TGGGTT----TAGCTCTCTT------------------TGAAT-TTCCAGG-T-CTATGTCCT----TTTTATACA-CCCC-AA-TTGAATGTT--CTAGAGTGTAG---TCAACG-GGCTTT-T-TTGCCTAT-AAAATGAAATACAACTTTCAGCAACGGATCTCTTGGCTCTCGCATCGATGAAGAACGCAGCGAAATGCGATAAGTAATGTGAATTGCAGAATTCAGTGAATCATCGAATCTTTGAACGCACCTTGCGCTCCTTGGTATTCCGAGGAGCATGCCTGTTTGAGTGTCATTAAATTCTCAACTTCACCACT----------------TGTG-G-GAAGCTTGGATTAT-GGAGGT-TTGTGCAGGCTGCAT--G------A---ATGC-GGTCAGCTCCTCTGAAATATATTAGCGAGTTCC--AACT-GGACTTT-ATCTATTGGTGTGATAA-TTATCTACGCCGTGGATG-AGA----------GAA---------------CAGACTTGCTCAT--AA--------TCGTCT--GCA------AGGACAAT-----TTCTGACA-ATTTGACCTTTCCCCTAGTAACTGCGAGTGAAGCGGGAAAAGCTCAAATTTGAAATCTGGCGGTCTT-TGGCCGTCCGAGTTGTAATCTAGAGAAGTGTTACCCGCATCGGACCGTGTACAAGTCTCCTGGAATGGAGCGTCATAGAGGGTGAGAATCCCGTCTTTGACATGGACTCCCGAAGC-TTTGTGGTGCGCTCTCAAAGAGTCGAGTTGTTTGGGAATGCAGCTCAAAATGGGTGGTAAATTCCATCTAAAGCTAAATATTGGCGAGAGACCGATAGCGAACAAGTACCGTGAGGGAAAGATGAAAAGAACTTTGGAAAGAGAGTTAAACAGTACGTGAAATTGCTGAAAGGGAAACGCTTGAAGTCAGTCGCGTTGGCCGGAAATCAACCTTG--C-TTTATTGCTGGGCGTACTTTCTGGTTGACGGGCCAGCATCAGTTTTGACCGGTGGAAAAAGTTCAAGGGAATGTGGCATCTTCGGATGTGTTATAGCCCTTGGTCGTATACATCGGTTGGGACTGAGGAACTCAGCACGCCGAAAGGCCG-GGTCTTT-GACCACG-TTCGTGCTTAGGATGCTGGC--ATAATGGCTTTAATCGACCCGTCTTGAAACACGGACCAAGGAGTCTAACATGCCTGCGAGTGTTTGGGTGGAAAACCCGAGCGCGTAATGAAAGTGAAAGTTGAGATCCCTGTCGTGGGGAGCATCGACGCCCGGACCTGAAGTTTTCTGACGGCTCTGCGGTAGAGCATGTATGTTGGGACCCGAAAGATGGTGAACTATGCCTGAATAGGGTGAAGCCAGAGGAAACTCTGGTGGAGGCTCGTAGCGATTCTGACGTGCAAATCGATCGTCAAATTTGGGTATAGGGGCGAAAGACTAATCGAACCATCTAGTAGCT?????????????????????????????????????????????????????????????????????????????????????????????????????????????????????????????????????????????????????????????????????????????????????????????????????????????????????????????????????????????????????????????????????????????????????????????????????????????????????????????????????????????????????????????????????????????????????????????????????????????????????????????????????????????????????????????????????????????????????????????????????????????????????????????????????????????????????????????????????????????????????????????????????????????????????????????????????????????????????????????????????????????????????????????????????????????????????????????????????????????????????????????????????????????????????????????????????????????????????????????????????????????????????????????????????????????????????
	37  ATTA-TTGAA----TAAACCTGATG----------TAGTTGTAGCTGGCTCCTA--GGAGC--ATGTGCACACT---------------CGTC---ACTTTT---ATCTTTCCACCTGTGCACCCATTGTAGGCCT-GGA---TAACCCTCGCTTGGTT----------------------------TCAAGCGG-ATGCGA--GGATTGCT------------GCTGCTCTTT---CTGCAAGGAAAGGC----CGGCTCTCTT------------------CGAAT-TTCCAGG-T-CTATGTTTT----TCTTACATA-CCCC-AA-TTGAATGTT--ACCGAATGTTA---TCAATG-GGCTTT----TGCCTAT-AAAACACAATACAACTTTCAGCAACGGATCTCTTGGCTCTCGCATCGATGAAGAACGCAGCGAAATGCGATAAGTAATGTGAATTGCAGAATTCAGTGAATCATCGAATCTTTGAACGCACCTTGCGCTCCTTGGTATTCCGAGGAGCATGCCTGTTTGAGTGTCATTAAATTCTCAACTTCAACAACTTTGTT------------GT-T-GAGGCTTGGA-TGT-GGGGG--TTTTGCAGGTCTGCCT-T------AATTGTGC-GGTCTGCTCCCCTGAAATGTATTAGCGGGTT---------GGCTTCC-CTCTATCAGTGTGATAA-TTATCTACGCTGTGGATG-GGTTTGGC-----TTT---------------CAGACCAGCTTCT--AA--------TCGTCC--TTTCAA---AGGACAATC----TATTGACATTTTTGACCTTTCCCCTAGTAACTGCGAGTGAAGCGGGAAAAGCTCAAATTTAAAATCTGGTGGTCTT-TGGCCATCCGAGTTGTAATCTAGAGAAGTGTTACCCGCGCCGGACCGTGTATAAGTCTCCTGGAATGGAGCGTCATAGAGGGTGAGAATCCCGTCTTTGACACGGACTACCGGGGCTTTTGTGGTGCGCTCTCAAAGAGTCGAGTTGTTTGGGAATGCAGCTCAAAATGGGTGGTAAATTCCATCTAAAGCTAAATATTGGCGAGAGACCGATAGCGAACAAGTACCGTGAGGGAAAGATGAAAAGAACTTTGGAAAGAGAGTTAAACAGTACGTGAAATTGCTGAAAGGGAAACGCTTGAAGTCAGTCGCGTTGGCTGGAAATCAACCCTG--C-TTT--TGCTGGGCGTACTTTCTAGTTGACGGGCCAGCATCAGTTTTGATCGGTGGAAAAAGTCTAGGGGAATGTGGCATCTTCGGATGTGTTATAGCCCTTGGTCGTATACATCGGTTGGGACTGAGGAACTCAGCACGCCGCAAGGCCG-GGTCTTT-GACCACG-TTCGTGCTTAGGATGCTGGC--ATAATGGCTTTAATCGACCCGTCTTGAAACACGGACCAAGGAGTCTAACATGCCTGCGAGTATTTGGGTGGAAAACCCGAGTGCGTAATGAAAGTGATAGTTGAGATCCCTGTCGCGGGGAGCATCGACGCCCGGACCAGACGTTCTCTGACGGCTCCGAGGTAGAGCATGTATGTTGGGACCCGAAAGATGGTGAACTATGCCTGAATAGGGTGAAGCCAGAGGAAACTCTGGTGGAGGCTCGTAGCGATTCTGACGTGCAAATCGATCGTCGAATTTGGGTATAGGGGCGAAAGACTAATCGAACCATCTAGTAGCT???????????????????????????????????????????????????????????????????????????????????????????????????????????????????????????????????????????????????????????????????????????????????????????????????????????????????????????????????????????????????????????????????????????????????????????????????????????????????????????????????????????????????????????????????????????????????????????????????????????????????????????????????????????????????GTGGTGGAACTGGTGCTGGTATGGGTACCCTCCTGATCTCAAAAATCCGTGAGGAATACCCAGATCGCATGATGTGCACATACTCCGTCGTGCCCAGTCCCAAGGTGTCCGACACCGTCGTCGAGGTATGTCAGTATTATACCTGTC-C-TGGATG-----TATTTGACGTGTGT------GCAATCCAGCCTTACAACGCCACCCTCTCTGTTCACCAACTTGTCGAGAACTCCGATGAAACCTTCTGTATCGATAACGAGGCTCTCTACGACATCTGCTTCCGAACATTCAAGTTGTCGACACCCACCTACGGTGATCTCAATCACCTTGTGTCCATCGTCATGTCCGGTATCACGACCTGCTTGCGTTTCCCTGGTCAGCTCAACTCTGACCTCAGGAAGTTGGCTGTTAACATG
	38  ATTA-TTGAA----TAAACCTGATG----------TAGTTGTAGCTGGCTCCTA--GGAGC--ATGTGCACACT---------------CGTC---ACTTTT---ATCTTTCCACCTGTGCACCCATTGTAGGCCT-GGA---TAACCCTCGCTTGGTT----------------------------TCAAGCGG-ATGCGA--GAATTGCT------------GCTGCTCTTT---CTGCAAAGAAAGGC----CAGCTCTTCT------------------TGAAT-TTCCAGG-T-CTATG-TTT----TCTTACATA-CCCC-AA-TTGAATGTT--ACCGAATGTTA---TCAATG-GGCTTC----TGCCTAT-AAAACACAATACAACTTTCAGCAACGGATCTCTTGGCTCTCGCATCGATGAAGAACGCAGCGAAATGCGATAAGTAATGTGAATTGCAGAATTCAGTGAATCATCGAATCTTTGAACGCACCTTGCGCTCCTTGGTATTCCGAGGAGCATGCCTGTTTGAGTGTCATTAAATTCTCAACTTCATCAACTTTGTT------------GT-T-GAAGCTTGGA-TGT-GGGGG--TTTTGCAGGTCTGCCT-T------AATTGTGT-GGTCTGCTCTCCTAAAATATATTAGCGGGTT---------GGCTTCC-CTCTATCAGTGTGATAA-TTATCTACGCTGTGGATG-GGTTTGGC-----TTT---------------CAGATCAGCTTCT--AA--------TCGTCC--TTC--T---AGGACAATC----TCTTGACATTTTTGACCTTTCCCCTAGTAACTGCGAGTGAAGCGGGAAAAGCTCAAATTTAAAATCTGGTGGTCTT-TGGCCATCCGAGTTGTAATCTAGAGAAGTGTTACCCGTGCCGGACCGTGTATAAGTCTCCTGGAATGGAGCGTCATAGAGGGTGAGAATCCCGTCTTTGACACGGACTACCGGGGCTTTTGTGGTGCGCTCTCAAAGAGTCGAGTTGTTTGGGAATGCAGCTCAAAATGGGTGGTAAATTCCATCTAAAGCTAAATATTGGCGAGAGACCGATAGCGAACAAGTACCGTGAGGGAAAGATGAAAAGAACTTTGGAAAGAGAGTTAAACAGTACGTGAAATTGCTGAAAGGGAAACGCTTGAAGTCAGTCGCGTTGGCTGGAAATCAACCCTG--C-TTT--TGCTGGGCGTACTTTCTAGTTGACGGGCCAGCATCAGTTTTGATCGGTGGAAAAAGTCTAGGGGAATGTGGCATCTTCGGATGTGTTATAGCCCTTGGTTGTATACATCGGTTGGGACTGAGGAACTCAGCACGCCGCAAGGCCG-GGTCATT-GACCACG-TTCGTGCTTAGGATGCTGGC--ATAATGGCTTTAATCGACCCGTCTTGAAACACGGACCAAGGAGTCTAACATGCCTGCGAGTATTTGGGTGGAAAACCCGAGTGCGTAATGAAAGTGATAGTTGAGATCCCTGTCGTGGGGAGCATCGACGCCCGGACCAGACGTTCTCTGACGGCTCCGAGGTAGAGCATGTATGTTGGGACCCGAAAGATGGTGAACTATGCCTGAATAGGGTGAAGCCAGAGGAAACTCTGGTGGAGGCTCGTAGCGATTCTGACGTGCAAATCGATCGTCGAATTTGGGTATAGGGGCGAAAGACTAATCG-ACCATCTAGTAGCT???????????????????????????????????????????????????????????????????????????????????????????????????????????????????????????????????????????????????????????????????????????????????????????????????????????????????????????????????????????????????????????????????????????????????????????????????????????????????????????????????????????????????????????????????????????????????????????????????????????????????????????????????????????????????GTGGTGGAACTGGTGCTGGTATGGGTACCCTCCTGATCTCCAAAATCCGTGAGGAATACCCTGATCGCATGATGTGCACCTACTCCGTTGTGCCCAGTCCCAAGGTGTCCGACACCGTCGTCGAGGTATGTCCATAGTATACCTGTT-CTTGGATGC----CCTTTGACCTTTGT------GSAATCTAGCCTTACAACGCTACCCTTTCCGTTCACCAACTTGTCGAGAACTCCGATGAAACCTTCTGTATCGATAACGAAGCTCTCTACGATATTTGCTTCCGCACATTCAAGTTGTCGACACCCACCTATGGTGATCTCAACCACCTTGTGTCCATCGTCATGTCCGGTATTACGACTTGCTTGCGTTTCCCTGGTCAGCTCAACTCTGACCTCAGGAAGTTGGCTGTTAACATG
	39  ATTA-TTGAA----TAACCATGATG----------TAGTTGTAGCTGGCTCCTA--GGAGC--ATGTGCACACT---------------CGTC---ACTTTT---ATCTTTCCACCTGTGCACCCATTGTAGGCCT-GGA---TAACCCTCGCTTGGTT----------------------------TCAAGCGG-ATGCGA--GGATTGCT------------GCTGCTCTTT---CTGCAAGGAAAGGC----CGGCTCTCTT------------------CGAAT-TTCCAGG-T-CTATGTTTT----TCTTACATA-CCCC-AA-TTGAATGTT--ACCGAATGTTA---TCAATG-GGCTTT----TGCCTAT-AAAACACAATACAACTTTCAGCAACGGATCTCTTGGCTCTCGCATCGATGAAGAACGCAGCGAAATGCGATAAGTAATGTGAATTGCAGAATTCAGTGAATCATCGAATCTTTGAACGCACCTTGCGCTCCTTGGTATTCCGAGGAGCATGCCTGTTTGAGTGTCATTAAATTCTCAACTTCAACAACTTTGTT------------GT-T-GAGGCTTGGA-TGT-GGGGG--TTTTGCAGGTCTGCCT-T------AATTGTGC-GGTCTGCTCCCCTGAAATGTATTAGCGGGTT---------GGCTTCC-CTCTATCAGTGTGATAA-TTATCTACGCTGTGGATG-GGTTTGGC-----TTT---------------CAGACCAGCTTCT--AA--------TCGTCC--TTTCAA---AGGACAATC----TATTGACATTTTTGACCTTTCCCCTAGTAACTGCGAGTGAAGCGGGAAAAGCTCAAATTTAAAATCTGGTGGTCTT-TGGCCATCCGAGTTGTAATCTAGAGAAGTGTTACCCGCGCCGGACCGTGTATAAGTCTCCTGGAATGGAGCGTCATAGAGGGTGAGAATCCCGTCTTTGACACGGACTACCGGGGCTTTTGTGGTGCGCTCTCAAAGAGTCGAGTTGTTTGGGAATGCAGCTCAAAATGGGTGGTAAATTCCATCTAAAGCTAAATATTGGCGAGAGACCGATAGCGAACAAGTACCGTGAGGGAAAGATGAAAAGAACTTTGGAAAGAGAGTTAAACAGTACGTGAAATTGCTGAAAGGGAAACGCTTGAAGTCAGTCGCGTTGGCTGGAAATCAACCCTG--C-TTT--TGCTGGGCGTACTTTCTAGTTGACGGGCCAGCATCAGTTTTGATCGGTGGAAAAAGTCTAGGGGAATGTGGCATCTTCGGATGTGTTATAGCCCTTGGTCGTATACATCGGTTGGGACTGAGGAACTCAGCACGCCGCAAGGCCG-GGTCTTT-GACCACG-TTCGTGCTTAGGATGCTGGC--ATAATGGCTTTAATCGACCCGTCTTGAAACACGGACCAAGGAGTCTAACATGCCTGCGAGTATTTGGGTGGAAAACCCGAGTGCGTAATGAAAGTGATAGTTGAGATCCCTGTCGCGGGGAGCATCGACGCCCGGACCAGACGTTCTCTGACGGCTCCGAGGTAGAGCATGTATGTTGGGACCCGAAAGATGGTGAACTATGCCTGAATAGGGTGAAGCCAGAGGAAACTCTGGTGGAGGCTCGTAGCGATTCTGACGTGCAAATCGATCGTCGAATTTGGGTATAGGGGCGAAAGACTAATCGAACCATCTAGTAGCT?????????????????????????????????????????????????????????????????????????????????????????????????????????????????????????????????????????????????????????????????????????????????????????????????????????????????????????????????????????????????????????????????????????????????????????????????????????????????????????????????????????????????????????????????????????????????????????????????????????????????????????????????????????????????????????????????????????????????????????????????????????????????????????????????????????????????????????????????????????????????????????????????????????????????????????????????????????????????????????????????????????????????????????????????????????????????????????????????????????????????????????????????????????????????????????????????????????????????????????????????????????????????????????????????????????????????????
	4   ????????????????????????????????????GGTTGTAGCTGGCTCCTA--GGAGCATTTGTGCACGCC---------------CGTC---ATTCATATCATCTTTCCACCTGTGAACCATGTGTAGGCCT-GGA---TACCTCTCGCTTTGGC--------------------------AACGAAGCGG-ATGCAA--GGATTGCT------------GTGTC--------------GACAAGGC----CGGCTCTCTT------------------TGAAT-TTCCAGG-TTCTATGTC------TTTTATACA-CCCC-AT-TTGAATGAT--GTAGAATGTAG---TCAATG-GGCTTT-C-ATGCCTAT-AAAACACTATACAACTTTCAGCAACGGATCTCTTGGCTCTCGCATCGATGAAGAACGCAGCGAAATGCGATAAGTAATGTGAATTGCAGAATTCAGTGAATCATCGAATCTTTGAACGCACCTTGCGCTCCTTGGTATTCCGAGGAGCATGCCTGTTTGAGTGTCATTAAATTCTCAACCTCATCAGTTTTGTAA-CGAGAC--AGGT-G-AAGGCTTGGA-TGT-GGGGG--TTTTGCAGGCTGCCT--C------A---GTGCTGGTCTGCTCCCCTGAAATGCATTAGCGAGCTCA--TACTGAGCTTCC-GTCTATTGGTGTGATAA--TATCTACGCCGTGGATT-GG-----------ACT---------------CATGCTTGCTTCT--AA--------CTGTCC--GCA------AGGACAATCT--ACTTGACCA-ATTTGACCTTTCCCCTAGTAACTGCGAGTGAAGCGGGAAAAGCTCAAATTTAAAATCTGGTGGTCTT-TGGCCATCCGAGTTGTAATCTAGAGAAGTGTTACCCGCGTCGGACCGTGTATAAGTCTCCTGGAATGGAGCGTCATAGAGGGTGAGAATCCCGTCTTTGACACGGACTACCGAGGC-TTTGTGGTATGCTCTCAAAGAGTCGAGTTGTTTGGGAATGCAGCTCAAAATGGGTGGTAAATTCCATCTAAAGCTAAATATTGGCGAGAGACCGATAGCGAACAAGTACCGTGAGGGAAAGATGAAAAGAACTTTGGAAAGAGAGTTAAACAGTACGTGAAATTGCTGAAAGGGAAACGCTTGAAGTCAGTCGCGTTGGCCGGGAATCAGCCTTG--C-TTT--TGCTTGGTGTACTTTCTGGTTGACGGGCCAGCATCAGTTTTGACCGGTGGAAAAAGTTCAGGGGAATGTGGCATCTTCGGGTGTGTTATAGCCCTTGTTCGTATACATCGGTTGGGACTGAGGAACTCAGCACGCCGCAAGGCCG-GGTCTTT-GACCACG-TTCGTGCTTAGGATGCTGGC--ATAATGGCTTTAATCGACCCGTCTTGAAACACGGACCAAGGAGTCTAACATGCCTGCGAGTGTTTGGGTGGAAAACCCGAGCGCGTAATGAAAGTGAAAGTTGAGATCCTTGTCATGGGGAGCATCGACGCCCGGACCTGACGTTTTCTGACGGCCCTGCGGTAGAGCATGTATGTTGGGACCCGAAAGATGGTGAACTATGCCTGAATAGGGTGAAGCCAGAGGAAACTCTGGTGGAGGCTCGTAGCGATTCTGACGTGCAAATCGATCGTCAAATTTGGGTATAGGGGCGAAAGACTAATCGAACCATCTAGTAGCTGGTTCCTGCCGAAGTTTCCCTCAGGATAGCAGAAACTCATATCAGATTTATGTGGTAAAGCGAATGATTAGAGGCCTTGGGGTTGAAACAACCTTAACCTATTCTCAAACTTTAAATATGTAAGAACAAGCCGTCTCTTAATTGGACCGCTTGGCGATTGAGAGTTTCTAGTGGGCCATTTTTGGTAAGCAGAACTGGCGATGCGGGATGAACCGAACGCGAGGTTAAGGTGCCGGAATACACGCTCATCAGACACCACAAAAGGTGTTAGTTCATTCTAGACAGCAGGACGGTGGCCATGGAAGTCGGAATCCGCTAAGGAGTGTGTAACAACTCACCTGCCGAATGAACTAGCCCTGAAAATGGATGGCGCTTAAGCGTGTTACCCATACCTCGCCGTCAGCGTTGAAGTGACGCGCTGACGAGTAGGCAGGC??GGTGGAACTGGTGCTGGTATGGGTACCCTCCTCATTTCCAAGATTCGTGAGGAGTACCCTGACCGCATGATGTGCACATACTCCGTYGTGCCATCACCCAAGGTCTCGGACACCGTCGTTGAGGTGAGTTGGAAGTTCTGCTATT-GCCACCGAAA---TGGAAACTGACTCGC--AATTCCCTGTAGCCTTACAACGCCACCCTCTCCGTTCACCAGCTCGTGGAGAACTCGGATGAGACTTTCTGCATTGATAACGAGGCTCTTTACGATATCTGCTTCCGAACTCTCAAGCTCTCCACCCCCACCTATGGTGACCTCAACCACCTCGTCTCCATCGTCATGTCTGGTATCACGACTTGCTTGCGTTTCCCTGGTCAGCTCAACTCTGACCTCAGGAAGTTGGCTGTCAACATG
	40  ATTA-TTGAA----TAAACCTGATG----------TAGTTGTAGCTGGCTCCTA--GGAGC--ATGTGCACACT---------------CGTC---ACTTTT---ATCTTTCCACCTGTGCACCCATTGTAGGCCT-GGA---TAACCCTCGCTTGGTT----------------------------TCAAGTGG-ATGCGA--GGATTGCT------------GCTGCTCTTT---CTGCAAGGAAAGGC----CAGCTCTCTT------------------CGAAT-TTCCAGG-T-CTATGTTTT----TCTTACATACCCCC-AA-TTGAATGTT--ACCGAATGTTA---TCAATG-GGCTTT----TGCCTAT-AAAACACAATACAACTTTCAGCAACGGATCTCTTGGCTCTCGCATCGATGAAGAACGCAGCGAAATGCGATAAGTAATGTGAATTGCAGAATTCAGTGAATCATCGAATCTTTGAACGCACCTTGCGCTCCTTGGTATTCCGAGGAGCATGCCTGTTTGAGTGTCATTAAATTCTCAACTTCAACAACTTTGTT------------GT-T-GAGGCTTGGA-TGT-GGGGGTTTTTTGCAGGTCTGCCT-T------AATTGTGC-GGTCTGCTCCCCTGAAATGTATTAGCGGGTT---------GGCTTCC-CTCTATCAGTGTGATAA-TTATCTACGCTGTGGATG-GGTTTTGC-----TTT---------------CAGACCAGCTTCT--AA--------TCGTCC--TTTCAA---AGGACAATC----TATTGACATTTTTGACCTTTCCCCTAGTAACTGCGAGTGAAGCGGGAAAAGCTCAAATTTAAAATCTGGTGGTCTT-TGGCCATCCGAGTTGTAATCTAGAGAAGTGTTACCCGCGCCGGACCGTGTATAAGTCTCCTGGAATGGAGCGTCATAGAGGGTGAGAATCCCGTCTTTGACACGGACTACCGGGGCTTTTGTGGTGCGCTCTCAAAGAGTCGAGTTGTTTGGGAATGCAGCTCAAAATGGGTGGTAAATTCCATCTAAAGCTAAATATTGGCGAGAGACCGATAGCGAACAAGTACCGTGAGGGAAAGATGAAAAGAACTTTGGAAAGAGAGTTAAACAGTACGTGAAATTGCTGAAAGGGAAACGCTTGAAGTCAGTCGCGTTGGCTGGAAATCAACCCTG--C-TTT--TGCTGGGCGTACTTTCTAGTTGACGGGCCAGCATCAGTTTTGATCGGTGGAAAAAGTCTAAGGGAATGTGGCATCTTCGGATGTGTTATAGCCCTTGGTYGTATACATCGGTTGGGACTGAGGAACTCAGCACGCCGCAAGGCCG-GGTCTTT-GACCACG-TTCGTGCTTAGGATGCTGGC--ATAATGGCTTTAATCGACCCGTCTTGAAACACGGACCAAGGAGTCTAACATGCCTGCGAGTATTTGGGTGGAAAACCCGAGTGCGTAATGAAAGTGATAGTTGAGATCCCTGTCGCGGGGAGCATCGACGCCCGGACCAGACGTTCTCTGACGGCTCCGAGGTAGAGCATGTATGTTGGGACCCGAAAGATGGTGAACTATGCCTGAATAGGGTGAAGCCAGAGGAAACTCTGGTGGAGGCTCGTAGCGATTCTGACGTGCAAATCGATCGTCGAATTTGGGTATAGGGGCGAAAGACTAATCGAACCATCTAGTAGCTGGTTCCTGCCGAAGTTTCCCTCAGGATAGCAGAAACTCGTATCAGATTTATGTGGTAAAGCGAATGATTAGAGGCCTTGGGGTTGAAACAACCTTAACCTATTCTCAAACTTTAAATATGTAAGAACAAGCCGTCTCTTAATTGGACCGCTTGGCGATTGAGAGTTTCTAGTGGGCCATTTTTGGTAAGCAGAACTGGCGATGCGGGATGAACCGAACGCGAGGTTAAGGTGCCGGAATTCACGCTCATCAGACACCACAAAAGGTGTTAGTTCA-TCTAGACAGCAGGACGGTGGCCATGGAAGTCGGAATCCGCTAAGGAGTGTGTAACAACTCACCTGCCGAATGAACTAGCCCTGAAAATGGATGGCGCTTAAGCGTGATACCCATACCTCGCCGTCAGCGTTGAAGTGACGCGCTGACGAGTAGGCAGGCGTGGTGGAACTGGTGCTGGTATGGGTACCCTCCTGATCTCAAAAATCCGTGAGGAATACCCAGATCGCATGATGTGCACATACTCCGTCGTGCCCAGTCCCAAGGTGTCCGACACCGTCGTCGAGGTATGCCAGTATTGTACCCCCT-CGTGGATG-----TATTTGACGTGTGT------GCAACCTAGCCTTACAACGCCACCCTCTCCGTTCACCAACTTGTCGAGAACTCCGATGAAACCTTCTGTATCGATAACGAGGCTCTCTACGACATCTGCTTCCGAACATTGAAGTTGTCGACACCCACCTACGGTGATCTCAACCACCTTGTGTCTATCGTCATGTCCGGTATCACGACTTGCTTGCGTTTCCCTGGTCAGCTCAACTCTGACCTCAGGAAGTTGGCTGTTAACATG
	41  ATTA-TTGAA----TAAACCTGATG----------TAGTTGTAGCTGGCTCCTA--GGAGC--ATGTGCACACT---------------CGTC---ACTTTT---ATCTTTCCACCTGTGCACCCATTGTAGGCCT-GGA---TAACCCTCGCTTGGTT----------------------------TCAAGCGG-ATGCGA--GGATTGCT------------GCTGCTCTTT---CTGCAAGGAAAGGC----CGGCTCTCTT------------------CGAAT-TTCCAGG-T-CTATGTTTT----TCTTACATA-CCCC-AA-TTGAATGTT--ACCGAATGTTA---TCAATG-GGCTTT----TGCCTAT-AAAACACAATACAACTTTCAGCAACGGATCTCTTGGCTCTCGCATCGATGAAGAACGCAGCGAAATGCGATAAGTAATGTGAATTGCAGAATTCAGTGAATCATCGAATCTTTGAACGCACCTTGCGCTCCTTGGTATTCCGAGGAGCATGCCTGTTTGAGTGTCATTAAATTCTCAACTTCAACAACTTTGTT------------GT-T-GAGGCTTGGA-TGT-GGGGG--TTTTGCAGGTCTGCCT-T------AATTGTGC-GGTCTGCTCCCCTGAAATGTATTAGCGGGTT---------GGCTTCC-CTCTATCAGTGTGATAA-TTATCTACGCTGTGGATG-GGTTTGGC-----TTT---------------CAGACCAGCTTCT--AA--------TCGTCC--TTTCAA---AGGACAATC----TATTGACATTTTTGACCTTTCCCCTAGTAACTGCGAGTGAAGCGGGAAAAGCTCAAATTTAAAATCTGGTGGTCTT-TGGCCATCCGAGTTGTAATCTAGAGAAGTGTTACCCGCGCCGGACCGTGTATAAGTCTCCTGGAATGGAGCGTCATAGAGGGTGAGAATCCCGTCTTTGACACGGACTACCGGGGCTTTTGTGGTGCGCTCTCAAAGAGTCGAGTTGTTTGGGAATGCAGCTCAAAATGGGTGGTAAATTCCATCTAAAGCTAAATATTGGCGAGAGACCGATAGCGAACAAGTACCGTGAGGGAAAGATGAAAAGAACTTTGGAAAGAGAGTTAAACAGTACGTGAAATTGCTGAAAGGGAAACGCTTGAAGTCAGTCGCGTTGGCTGGAAATCAACCCTG--C-TTT--TGCTGGGCGTACTTTCTAGTTGACGGGCCAGCATCAGTTTTGATCGGTGGAAAAAGTCTAGGGGAATGTGGCATCTTCGGATGTGTTATAGCCCTTGGTCGTATACATCGGTTGGGACTGAGGAACTCAGCACGCCGCAAGGCCG-GGTCTTT-GACCACG-TTCGTGCTTAGGATGCTGGC--ATAATGGCTTTAATTGACCCGTCTTGAAACACGGACCAAGGAGTCTAACATGCCTGCGAGTATTTGGGTGGAAAACCCGAGTGCGTAATGAAAGTGATAGTTGAGATCCCTGTCGCGGGGAGCATCGACGCCCGGACCAGACGTTCTCTGACGGCTCCGAGGTAGAGCATGTATGTTGGGACCCGAAAGATGGTGAACTATGCCTGAATAGGGTGAAGCCAGAGGAAACTCTGGTGGAGGCTCGTAGCGATTCTGACGTGCAAATCGATCGTCGAATTTGGGTATAGGGGCGAAAGACTAATCGAACCATCTAGTAGCT???????????????????????????????????????????????????????????????????????????????????????????????????????????????????????????????????????????????????????????????????????????????????????????????????????????????????????????????????????????????????????????????????????????????????????????????????????????????????????????????????????????????????????????????????????????????????????????????????????????????????????????????????????????????????GTGGTGGAACTGGTGCTGGTATGGGTACCCTCCTGATCTCAAAAATCCGTGAGGAATACCCAGATCGCATGATGTGCACATACTCCGTCGTGCCCAGTCCCAAGGTGTCCGACACCGTCGTCGAGGTATGTCAGTATTATACCTGTC-C-TGGATG-----TATTTGACGTGTGT------GCAATCCAGCCTTACAACGCCACCCTCTCTGTTCACCAACTTGTCGAGAACTCCGATGAAACCTTCTGTATCGATAACGAGGCTCTCTACGACATCTGCTTCCGAACATTCAAGTTGTCGACACCCACCTACGGTGATCTCAATCACCTTGTGTCCATCGTCATGTCCGGTATCACGACCTGCTTGCGTTTCCCTGGTCAGCTCAACTCTGACCTCAGGAAGTTGGCTGTTAACATG
	42  ATTA-TTGAA----TAA--CTGATG----------TAGTTGTAGCT-GCTCCTA--GGAGC--ATGTGCACACT---------------CGTC---ACTTTT---ATCTTTCCACCTGTGCACCCATTGTAGGCCT-GGA---TAACCCTCGCTTGGTT----------------------------TCAAGCGG-ATGCGA--GGATTGCT------------GCTGCTCTTT---CTGCAAGGAAAGGC----CGGCTCTCTT------------------CGAAT-TTCCAGG-T-CTATGTTTT----TCTTACATA-CCCC-AA-TTGAATGTT--ACCGAATGTTA---TCAATG-GGCTTT----TGCCTAT-AAAACACAATACAACTTTCAGCAACGGATCTCTTGGCTCTCGCATCGATGAAGAACGCAGCGAAATGCGATAAGTAATGTGAATTGCAGAATTCAGTGAATCATCGAATCTTTGAACGCACCTTGCGCTCCTTGGTATTCCGAGGAGCATGCCTGTTTGAGTGTCATTAAATTCTCAACTTCAACAACTTTGTT------------GT-T-GAGGCTTGGA-TGT-GGGGG--TTTTGCAGGTCTGCCT-T------AATTGTGC-GGTCTGCTCCCCTGAAATGTATTAGCGGGTT---------GGCTTCC-CTCTATCAGTGTGATAA-TTATCTACGCTGTGGATG-GGTTTGGC-----TTT---------------CAGACCAGCTTCT--AA--------TCGTCC--TTC--A---AGGACAATC----TATTGACA--TTTGACCTTTCCCCTAGTAACTGCGAGTGAAGCGGGAAAAGCTCAAATTTAAAATCTGGTGGTCTT-TGGCCATCCGAGTTGTAATCTAGAGAAGTGTTACCCGCGCCGGACCGTGTATAAGTCTCCTGGAATGGAGCGTCATAGAGGGTGAGAATCCCGTCTTTGACACGGACTACCGGGGCTTTTGTGGTGCGCTCTCAAAGAGTCGAGTTGTTTGGGAATGCAGCTCAAAATGGGTGGTAAATTCCATCTAAAGCTAAATATTGGCGAGAGACCGATAGCGAACAAGTACCGTGAGGGAAAGATGAAAAGAACTTTGGAAAGAGAGTTAAACAGTACGTGAAATTGCTGAAAGGGAAACGCTTGAAGTCAGTCGCGTTGGCTGGAAATCAACCCTG--C-TTT--TGCTGGGCGTACTTTCTAGTTGACGGGCCAGCATCAGTTTTGATCGGTGGAAAAAGTCTAGGGGAATGTGGCATCTTCGGATGTGTTATAGCCCTTGGTCGTATACATCGGTTGGGACTGAGGAACTCAGCACGCCGCAAGGCCG-GGTCTTT-GACCACG-TTCGTGCTTAGGATGCTGGC--ATAATGGCTTTAATCGACCCGTCTTGAAACACGGACCAAGGAGTCTAACATGCCTGCGAGTATTTGGGTGGAAAACCCGAGTGCGTAATGAAAGTGATAGTTGAGATCCCTGTCGCGGGGAGCATCGACGCCCGGACCAGACGTTCTCTGACGGCTCCGAGGTAGAGCATGTATGTTGGGACCCGAAAGATGGTGAACTATGCCTGAATAGGGTGAAGCCAGAGGAAACTCTGGTGGAGGCTCGTAGCGATTCTGACGTGCAAATCGATCGTCGAATTTGGGTATAGGGGCGAAAGACTAATCG-ACCATCTAGTAGCT?????????????????????????????????????????????????????????????????????????????????????????????????????????????????????????????????????????????????????????????????????????????????????????????????????????????????????????????????????????????????????????????????????????????????????????????????????????????????????????????????????????????????????????????????????????????????????????????????????????????????????????????????????????????????????????????????????????????????????????????????????????????????????????????????????????????????????????????????????????????????????????????????????????????????????????????????????????????????????????????????????????????????????????????????????????????????????????????????????????????????????????????????????????????????????????????????????????????????????????????????????????????????????????????????????????????????????
	43  ATTA-ACGAA----TAA-CTAGATG----------TGGTTGTAGCTGGCTTCTA--GGAGC--ATGTGCACACC---------------CGTC----TTCTT---ATCTTTCCACCTGTGCACCAAATGTAGGCTT-GGA---TAACTCTCGCCC--------------------------------TCGGGCGG-ATGCGA--GGATTGTC------------TTC----------------------------GGACTCTCCT------------------CGAAT-TTCCAAG-T-CTATGTC------TTTCACAAA-CCCC-AA--TGTAAAAC--GAAGAATGCAG---TCAATG-GGCTTT---TAGCCTAT-AAAACAATATACAACTTTCAGCAACGGATCTCTTGGCTCTCGCATCGATGAAGAACGCAGCGAAATGCGATAAGTAATGTGAATTGCAGAATTCAGTGAATCATCGAATCTTTGAACGCACCTTGCGCTCCTTGGTATTCCGAGGAGCATGCCTGTTTGAGTGTCATTAAATTCTCAACTCTACCAGTTTTC------------TGTG-T-AGGGCTTGGA-TAT-GGAGG--TCGTGCAGAGCGCTC-------------ACGC-GTCCTGCTCCTCTTAAATGGATTAGCGAGTTCA----CT-GGACTCC-GTCTATTGGTGTGATAA-TTATCTACGCCGTGGATT-GG-----------GTT---------------TAGACTTGCTTCT--AA--------CCGTCC--GCA------AGGACAAC-----TCTTGACA-ATTTGACCT????????????????????????????????????????????????????????????????????????????????????????????????????????????????????????????????????????????????????????????????????????????????????????????????????????????????????????????????????????????????????????????????????????????????????????????????????????????????????????????????????????????????????????????????????????????????????????????????????????????????????????????????????????????????????????????????????????????????????????????????????????????????????????????????????????????????????????????????????????????????????????????????????????????????????????????????????????????????????????????????????????????????????????????????????????????????????????????????????????????????????????????????????????????????????????????????????????????????????????????????????????????????????????????????????????????????????????????????????????????????????????????????????????????????????????????????????????????????????????????????????????????????????????????????????????????????????????????????????????????????????????????????????????????????????????????????????????????????????????????????????????????????????????????????????????????????????????????????????????????????????????????????????????????????????????????????????????????????????????????????????????????????????????????????????????????????????????????????????????????????????????????????????????????????????????????????????????????????????????????????????????????????????????????????????????????????????????????????????????????????????????????????????????????????????????????????????????????????????????????????????????????????????????????????????????????????????????????????????????????????????????????????????????????????????????????????????????????????????????????
	44  ?????????????????????????????????????????????????????????????????????????????????????????????????????????????????????????????????????????GGA---TAACTCTCGCCCT-------------------------------ACGGGCGG-ATGCGA--TGATTGTC------------TTC----------------------------GGACTCTCCT------------------CGAAT-TTCCAAG-T-CTATGTC------TTTCACAAA-CCCC-AA--TGTAAAAC--GAAGAATGTAG---TCAATG-GGCTTT----AGCCTAT-AAAACAATATACAACTTTCAGCAACGGATCTCTTGGCTCTCGCATCGATGAAGAACGCAGCGAAATGCGATAAGTAATGTGAATTGCAGAATTCAGTGAATCATCGAATCTTTGAACGCACCTTGCGCTCCTTGGTATTCCGAGGAGCATGCCTGTTTGAGTGTCATTAAATTCTCAACTCTACCAGTTTTC------------TGTG-T-AGAGCTTGGA-TAT-GGAGG--TCGTGCAGAGCGCTC-------------ACGC-GTCCTGCTCCTCTTAAATGGATTAGCGAGTTCA----CT-GGACTCC-GTCTATTGGTGTGATAA-TTATCTACGCCGTGGATT-GG-----------GTT---------------TAGACTTGCTTCT--AA--------CCGTCC--GCA------AGGACAAC-----TCTTGACW-ATTTGACCT??????????????????????????????????????????????????????????????????????????????????????????????????????????????????????????????????????????????????????????????????????????????????????????????????????????????????????????????????????????????????????????????????????????????????????????????????????????????????????????????????????????????????????????????????????????????????????????????????????????????????????????????????????????????????????????????????????????????????????????????????????????????????????????????????????????????????????????????????????????????????????????????????????????????????????????????????????????????????????????????????????????????????????????????????????????????????????????????????????????????????????????????????????????????????????????????????????????????????????????????????????????????????????????????????????????????????????????????????????????????????????????????????????????????????????????????????????????????????????????????????????????????????????????????????????????????????????????????????????????????????????????????????????????????????????????????????????????????????????????????????????????????????????????????????????????????????????????????????????????????????????????????????????????????????????????????????????????????????????????????????????????????????????????????????????????????????????????GTGGTGGAACTGGTGCTGGTATGGGTACCCTCCTCATCTCCAAGATTCGTGAGGAGTATCCCGATCGTATGATGTGCACGTATTCCGTCGTGCCCTCGCCCAAGGTCTCCGACACCGTCGTTGAGGTATGTGTCTATCGCGCCTGTT---TCGCGGCC---CTTTTGCTCACCGA----TGATCCTCCAGCCCTACAACGCCACCCTCTCCGTCCATCAGCTCGTCGAGAACTCTGACGAGACCTTCTGTATCGATAACGAGGCTCTCTACGATATCTGCTTCCGCACCCTCAAGCTCTCCACCCCCACCTATGGCGATCTCAACCACCTCATCTCCATCGTCATGTCTGGCATCACCACTTGCTTGCGTTTCCCTGGTCAGCTCAACTCTGATCTCAGGAAGTTGGCTGTCAACATG
	45  ???????????????????????????????????TGGTTGTAGCTGGCTTCTA--GGAGC--ATGTGCACGCC---------------TGTC----TTATT---ATCTTTCCACCTGTGCACCTAATGTAGGCTT-GGA---TAACTCTCGCTC--------------------------------TCGGGCGG-ATGCAA--GGATTGTC------------TCC----------------------------GGACTTTCTT------------------TGAAT-TTCCAAG-T-CTACG----------TAACAAA-CCCC-AA-TTGAAAAAT--GAAGAATGTCG---TCAATG-GGCTT------GCCTAT-AAAACAAAATACAACTTTCAGCAACGGATCTCTTGGCTCTCGCATCGATGAAGAACGCAGCGAAATGCGATAAGTAATGTGAATTGCAGAATTCAGTGAATCATCGAATCTTTGAACGCACCTTGCGCTCCTTGGTATTCCGAGGAGCATGCCTGTTTGAGTGTCATTAAATTCTCAACTCTACCAGTTTTC------------TGTG-T-AGAGCTTGGA-TAT-GGAGG--TCGTGCAGAATGCTC-------------ACGC-GTACTGCTCCTCTTAAATGGATTAGCGAGTTCA----CT-GGACTCC-GTCTATTGGTGTGATAA-TTATCTACGCCGTGGATT-GG-----------GTT---------------TAGACTTGCTTCT--AA--------CCGTCC--GCA------CGG???????????????????????????????????????????????????????????????????????????????????????CGGTCATCCGAGTTGTAATCTAGAGAAGTGTTACCCGCGTCGGACCGTGTACAAGTCTCCTGGAATGGAGCGTCATAGAGGGTGAGAATCCCGTCTTTGACACGGACTACCGAGGC-TTTGTGGT--GCTCTCAAAGAGTCGAGTTGTTTGGGAATGCAGCTCAAAATGGGTGGTAAATTCCATCTAAAGCTAAATATTGGCGAGAGACCGATAGCGAACAAGTACCGTGAGGGAAAGATGAAAAGAACTTTGGAAAGAGAGTTAAACAGTACGTGAAATTGCTGAAAGGGAAACGCTTGAAGTCAGTCGCGTTGGCCGGAAATCAGCCCTG--C-TTT--AGTGGGGTGTACTTTCTGGTCGACGGGCCAGCATCAGTTTTGACCGGTGGAAAAAGTCTGGAGGAATGTGGCATCTTCGGGTGTGTTATAGCCTCTGGTCGTATACATCGGTTGGGACTGAGGAACGCAGTAC------------------------------TTGTACTTCGGATGCTGGC--ATAATGGCTTTAATCGACCCGTCTTGAAACACGGACCAAGGAGTCTAACATGCCTGCGAGTATTTGGGTGGAAAACCCGAGTGCGCAATGAAAGTGAAAGTCGAGATCCCTGTCGCGGGGAGCATCGACGCCCGGACCTGAAGTTTTCTGACGGTTCTGCGGTAGAGCATGTATGTTGGGACCCGAAAGATGGTGAACTATGCCTGAATAGGGTGAAGCCAGAGGAAACTCTGGTGGAGGCTCGTAGC??????????????????????????????????????????????????????????????????????????????????????????????????????????????????????????????????????????????????????????????????????????????????????????????????????????????????????????????????????????????????????????????????????????????????????????????????????????????????????????????????????????????????????????????????????????????????????????????????????????????????????????????????????????????????????????????????????????????????????????????????????????????????????????GTGGTGGAACTGGTGCTGGTATGGGTACCCTCCTCATTTCCAAGATTCGTGAGGAGTACCCCGATCGTATGATGTGCACATACTCCGTTGTACCCTCGCCCAAGGTCTCCGACACTGTCGTTGAGGTGTGTTTATTGAAACTGTGTT--TATGACAGG---TTTTCGCTAACATT----AGCTCCCCTAGCCTTACAACGCCACTCTCTCCGTCCATCAGCTCGTCGAGAACTCTGACGAGACCTTCTGTATTGATAACGAAGCTCTCTACGATATCTGCTTCCGCACCCTGAAGCTCTCCACTCCCACCTATGGCGATCTCAACCACCTCATCTCCATCGTCATGTCCGGCCTCACTACTTGCTTGCGTTTCCCTGGTCAGCTCAATTCTGATCTCAGGAAGTTGGCCGTCAACATG
	46  ATTA-TTGAA----TAACTATGGCG----------AGGTTGTAGCTGGCTTCTT--GGAGCATTTGTGCACGCC---------------CGTC---ATTTTT---ATCTTTCCACCTGTGCACTTCATGTAGATCT-GGA---TAACTCTCGCTTTCT------------------------------CAAGCGG-AAACAG--GGATTGCT------------GTGTC--------------GGAAGGCC----CAGCTGTCTT------------------TGAAT-TTCCAGG-T-CTATGTCTC----CTTTACACACCCCC-AA-TTGAATGTC--GCAGAATGTAG---TCAATG-GGCTCT-T-TAGCCTAT-AAAACACAATACAACTTTCAGCAACGGATCTCTTGGCTCTCGCATCGATGAAGAACGCAGCGAAATGCGATAAGTAATGTGAATTGCAGAATTCAGTGAATCATCGAATCTTTGAACGCACCTTGCGCTCCTTGGTATTCCGAGGAGCATGCCTGTTTGAGTGTCATTAAATTCTCAACCTCACCAGTCTTGTCA-TGAGAC--TGTG-T-AGGGCTTGGA-TGT-GGGGGT-CTGTGCAGGTTGCCT--C------A---GTGC-GGTCTGCTCCCCTGAAATGCATTAGCGAGTTCA--AACT-GGGCTCC-GTCTATTGGTGTGATAA-TTATCTACGCCGTGGATT-GG-----------ACT---------------TAGACTTGCTTCT--AA--------CCGTCT--GAA------AAGACAATT----CTTT?????????????????CCCTAGTAACTGCGAGTGAAGCGGGAAAAGCTCAAATTTAAAATCTGGCGGTCTT-TGGCCGTCCGAGTTGTAATCTAGAGAAGTGTTACCCGCGTCGGACCGTGTATAAGTCTCCTGGAATGGAGCGTCATAGAGGGTGAGAATCCCGTCTTTGACACGGACTACCGAGGC-TTTGTGGTGCGCTCTCAAAGAGTCGAGTTGTTTGGGAATGCAGCTCAAAATGGGTGGTAAATTCCATCTAAAGCTAAATATTGGCGAGAGACCGATAGCGAACAAGTACCGTGAGGGAAAGATGAAAAGAACTTTGGAAAGAGAGTTAAACAGTACGTGAAATTGCTGAAAGGGAAACGCTTGAAGTCAGTCGCGTTGGCCGGAAATCAACCTTG--CTTTT--TGCTGGGCGTACTTTCTGGTTGACGGGCCAGCATCAGTTTTGACCGATGGAAAAAGTCTAGGGGAATGTGGCATCTTCGGATGTGTTATAGCCCTTGGTCGTATACATCGGTTGGTACTGAGGAACTCAGCACGCCGCAAGGCCG-GGTCTTT-GACCACG-TTCGTGCTTAGGATGCTGGC--ATAATGGCTTTAATCGACCCGTCTTGAAACACGGACCAAGGAGTCTAACATGCCTGCGAGTGTTTGGGTGGAAAACCCGGACGCGTAATGAAAGTGAAAGTTGAGATCCCTGTCATGGGGAGCATCGACGCCCGGACCTGAAGTTTTCTGACGGCCCTGCGGTAGAGCATGTATGTTGGGACCCGAAAGATGGTGAACTATGCCTGAATAGGGTGAAGCCAGAGGAAACTCTGGTGGAGGCTCGTAGCGATTCTGACGTGCAAATCGATCGTCAAATTTGGGTATAGGGGCGAAAGACTAATCGAACCATCTAGTA????????????????????????????????????????????????????????????????????????????????????????????????????????????????????????????????????????????????????????????????????????????????????????????????????????????????????????????????????????????????????????????????????????????????????????????????????????????????????????????????????????????????????????????????????????????????????????????????????????????????????????????????????????????????????????????????????????????????????????????????????????????????????????????????????????????????????????????????????????????????????????????????????????????????????????????????????????????????????????????????????????????????????????????????????????????????????????????????????????????????????????????????????????????????????????????????????????????????????????????????????????????????????????????????????????????????????????
	47  ???????GAA----TAACTTAGGCG----------TGGTTGTTGCTGGCTTCTA--GGAGC--ATGTGCACACC---------------CGTC---ACCTTT---ATCTTTCCACCTGTGCACACTTTGTAGGCTCTGGA--TTATCTCTCGCGCACTCTT----------------------GTAGTGTTGCGG-ATGCGA--AGGTTGTC------------GCGCCCTCAC-------------AGGC----CGGCTTCCCT------------------CGAATGTCTCAGG-T-CTATGTTT-----ATTAACACA-CCCC-TA-TCGAATGTATAAAAGAATGTTGATTTCAAAG-GGCTCT---GCCCATATAGAAACTCAATACAACTTTCAGCAACGGATCTCTTGGCTCTCGCATCGATGAAGAACGCAGCGAAATGCGATAAGTAATGTGAATTGCAGAATTCAGTGAATCATCGAATCTTTGAACGCACCTTGCGCTCCTTGGTATTCCGAGGAGCATGCCTGTTTGAGTGTCATTAAATTCTCAACCTCATCTAGTTTTTTC---------TGGG-TGATGGCTTGGA-CTT-GGGGG--TTTTGCAGGCCTTTCT-T------A--------GGTCTGCTCCCTTAAAATGAATTAGCGGGTCTT--CCCC----TCCA-TCCCCTCGGTGTGATAA-CTATCTACGCCTTGGTGT-TGGAGATC-----TAT---------------GGGACCAGCTTAC--AA--------CCGTCC--GCA------AGGACAACA------TGACCA-ATTTGACCTTTCCCCTAGTAACTGCGAGTGAAGAGGGAAAAGCTCAAATTTAAAATCTGGCGGCATT-TAGCCGTCCGAGTTGTAATCTAGAGAAGTGTTACCCGCGCCGGACCGTGTATAAGTCTCCTGGAATGGAGCGTCATAGAGGGTGAGAATCCCGTCTTCGACACGGATCCCCGGGGC-TTTGTGGTGCGCTCTCAACGAGTCGAGTTGTTTGGGAATGCAGCTCAAAATGGGTGGTAAATTCCATCTAAAGCTAAATATTGGCGAGAGACCGATAGCGAACAAGTACCGTGAGGGAAAGATGAAAAGAACTTTGGAAAGAGAGTTAAACAGTACGTGAAATTGCTGAAAGGGAAACGCTTGAAGTCAGTCGCGTCGTCTGGAAATCAACCTTGCTC-TTT--TGCTGGGCGTACTTTCCAGTTGACGGGCCAGCATCAGTTTTGACCGGTGGAAAAAGTCCAAGGGAATGTGGCACCTTCGGGTGTGTTATAGCCTTTGGTCGTATACATCGATTGGGACTGAGGAACTCAGCACGCCGAAAGGCCG-GGTCTTCGGACCACG-TTCGTGCTTAGGATGCTGGC--ATAATGGCTTTAATCGACCCGTCTTGAAACACGGACCAAGGAGTCTAACATGCCTGCGAGTGTTTGGGTGGAAAACCCGAGCGCGTAATGAAAGTGAAAGTTGAGATCCCTGTCGCGGGGAGCATCGACGCCCGGACCAGACGTTCTCTGACGGATCCGCGGTAGAGCATGTATGTTGGGACCCGAAAGATGGTGAACTATGCCTGAATAGGGTGAAGCCAGAGGAAACTCTGGTGGAGGCTCGTAGCGATTCTGACGTGCAAATCGATCGTCAAATTTGGGTATAGGGGCGAAAGACTAATCGAACCATCTA???????????????????????????????????????????????????????????????????????????????????????????????????????????????????????????????????????????????????????????????????????????????????????????????????????????????????????????????????????????????????????????????????????????????????????????????????????????????????????????????????????????????????????????????????????????????????????????????????????????????????????????????????????????????????????????????????????????????????????????????????????????????????????????????????????????????????????????????????????????????????????????????????????????????????????????????????????????????????????????????????????????????????????????????????????????????????????????????????????????????????????????????????????????????????????????????????????????????????????????????????????????????????????????????????????????????????????????
	48  ????????????????????????????????????GGGTGGAACTGGGTTCTC--GGAAA--ATGGGCACCCC---------------TGTC---ACCTTT---ATTTTTCCCCCTGTGAACCCTTTGTAGTCCC-AGG---ATAACCTCTCGCGCACTCTTT---------------------TGTGTTGCGG-ATGCGA--AGGTTGTC------------GTGCCTC----------------TGGC----CGGCTTCCAT------------------CGAATCTTCCTGGGT-CTATG--T-----CTTTACACA-CCCC-----TGTATGTTAAACAGAATGTCGATTTCAAAA-GGCTT----AGGCCTATAGAA----AATACAACTTTCAGCAACGGATCTCTTGGCTCTCGCATCGATGAAGAACGCAGCGAAATGCGATAAGTAATGTGAATTGCAGAATTCAGTGAATCATCGAATCTTTGAAC-CACCTTGCGCTCCTTGGTATTCCGAGGAGCATGCCTGTTTGAGTGTCATTAAATTCTCAACCTCACCTGGCTGA----CCGA------------TGGCTTGGA-CTG-GGAG------TGCAGGCTGCAGTTT---------------GCTCTGCTCTCCTTAAATGTATTAGCAGGTCTG----TT-ACCTCTA-TCCCAACGGTGTGATAATCTATCTACGCTGCTGGTT-TGGAG-CCCTT-----A--------------CGGACTAGCTTCT--AA--------CCGTCC--G???????????????????????????????????????TTCCCCTAGTAACTGCGAGTGAAGAGGGAAAAGCTCAAATTTAAAATCTGGCAGCCTT-TGGTTGTCCGAGTTGTAATCTAGAGAAGTGTTACCCGCGCCGGACCGTGTATAAGTCTCCTGGAATGGAGCGTCATAGAGGGTGAGAATCCCGTCTTCGACACGGATCCCCGGGGC-TTTGTGGTACGCTCTCAAAGAGTCGAGTTGTTTGGGAATGCAGCTCAAAATGGGTGGTAAATTCCATCTAAAGCTAAATATTGGCGAGAGACCGATAGCGAACAAGTACCGTGAGGGAAAGATGAAAAGAACTTTGGAAAGAGAGTTAAACAGTACGTGAAATTGCTGAAAGGGAAACGCTTGAAGTCAGTCGCGTCGTCTGGAAATCAACCTTG--C-TTT--TGTTGGGTGTACTTTCCAGTTGACGGGCCAGCATCAGTTTTGACCGGTGGAAAAAGGCTAAGGGAATGTGGCACCTTCGGGTGTGTTATAGCCCTTGGTTGTATACATCGGTTGGGACTGAGGAACTCAGCACGCCGCAAGGCA--GGTCTTC-GGACACT-TTCGTGCTTAGGATGCTGGC--ATAATGGCTTTAATCGACCCGTCTTGAAACACGGACCAAGGAGTCTAACATGCTTGCGAGTGTTTGGGTGGAAAACCCGAACGCGTAATGAAAGTGAAAGTCGAGATCCCTGTCGCGGGGAGCACCGACGCCCGGACCAGAAGTTTTCTGACGGCTCCGCGGTAGAGCACGTATGTTGGGACCCGAAAGATGGTGAACTATGCCTGAATAGGGTGAAGCCAGAGGAAACTCTGGTGGAGGCTCGTAGCGATTCTGACGTGCAAATCGATCGTCAAATTTGGGTATAGGGGCGAAAGACTAATCGAACCATCTAGTAGCTGGTTCCTGCCGAAGTTTCCCTCAGGATAGCAGAAACTCATATCAGATTTATGTGGTAAAGCGAATGATTAGAGGCCTTGGGGTTGAAACAACCTTAACCTATTCTCAAACTTTAAATATGTAAGAACAAACCGTCTCTTAATTGGACCGTTTGGCGATTGAGAGTTTCTAGTGGGCCATTTTTGGTAAGCAGAACTGGCGATGCGGGATGAACCGAACGCGAGGTTAAGGTGCCGGAATTCACGCTCATCAGACACCACAAAAGGTGTTAGTTCA-TCTAGACAGCAGGACGGTGGCCATGGAAGTCGGAATCCGCTAAGGAGTGTGTAACAACTCACCTGCCGAATGAACTAGCCCTGAAAATGGATGGCGCTTAAGCGTGATACCCATACCTCGCCGTCAGCGTTGAAGTGACGCGCTGACGAGTAGGCAGGCGTGGTGGTACCGGTGCTGGTATGGGTACCCTCTTGATTTCGAAAATCCGTGAGGAATACCCCGACCGAATGATGTGCACGTACTCGGTCGTCCCCAGTCCCAAGGTCTCGGATACCGTCGTTGAGGTGGGTTCATTATTGTGCTTCC-CAGTTTCTCACA-----TTCTTATCAT------TCCTTCCAGCCCTACAACGCTACTCTGTCGGTTCACCAACTTGTTGAGAACTCTGACGAGACTTTCTGCATTGACAATGAGGCACTTTACGACATCTGCTTCCGAACGTTGAAACTCTCCACCCCCACCTACGGCGATCTCAACCATCTCGTCTCTATCGTCATGTCCGGTATCACTACTTGCCTTCGATTCCCTGGTCAGCTTAACTCTGATCTCAGGAAGTTGGCGGTCAACATG
	49  ????????????????????????????????????GGTTGTAGCTGGCTTCTC--GGAGC--ATGCGCACACC---------------TGTC---ACCTTT---ATCTTTCCACCTGTGAACCCTTTGTAGTCCC-AGG---ATAACCTCTCGCGCACTCTTT---------------------TGTGTTGCGG-ATGCGA--AGGTTGTC------------GTGCCTC----------------TGGC----CGGCTTCCAT------------------CGAATCTTCCTGGGT-CTATG--T-----CTTTACACA-CCCC-----TGTATGTTAAACAGAATGTCGATTTCAAAA-GGCTT----AGGCCTATAGAA----AATACAACTTTCAGCAACGGATCTCTTGGCTCTCGCATCGATGAAGAACGCAGCGAAATGCGATAAGTAATGTGAATTGCAGAATTCAGTGAATCATCGAATCTTTGAAC-CACCTTGCGCTCCTTGGTATTCCGAGGAGCATGCCTGTTTGAGTGTCATTAAATTCTCAACCTCACCTGGCTGA----CCGA------------TGGCTTGGA-CTG-GGAG------TGCAGGCTGCAGTTT---------------GCTCTGCTCTCCTTAAATGTATTAGCAGGTCTG----TT-ACCTCTA-TCCCAACGGTGTGATAATCTATCTACGCTGCTGGTT-TGGAG-CCCTT-----A--------------CGGACTAGCTTCT--AA--------CCGTCC--G???????????????????????????????????????TTCCCCTAGTAACTGCGAGTGAAGAGGGAAAAGCTCAAATTTAAAATCTGGCAGCCTT-TGGTTGTCCGAGTTGTAATCTAGAGAAGTGTTACCCGCGCCGGACCGTGTATAAGTCTCCTGGAATGGAGCGTCATAGAGGGTGAGAATCCCGTCTTCGACACGGATCCCCGGGGC-TTTGTGGTACGCTCTCAAAGAGTCGAGTTGTTTGGGAATGCAGCTCAAAATGGGTGGTAAATTCCATCTAAAGCTAAATATTGGCGAGAGACCGATAGCGAACAAGTACCGTGAGGGAAAGATGAAAAGAACTTTGGAAAGAGAGTTAAACAGTACGTGAAATTGCTGAAAGGGAAACGCTTGAAGTCAGTCGCGTCGTCTGGAAATCAACCTTG--C-TTT--TGTTGGGTGTACTTTCCAGTTGACGGGCCAGCATCAGTTTTGACCGGTGGAAAAAGGCTAAGGGAATGTGGCACCTTCGGGTGTGTTATAGCCCTTGGTTGTATACATCGGTTGGGACTGAGGAACTCAGCACGCCGCAAGGCA--GGTCTTC-GGACACT-TTCGTGCTTAGGATGCTGGC--ATAATGGCTTTAATCGACCCGTCTTGAAACACGGACCAAGGAGTCTAACATGCTTGCGAGTGTTTGGGTGGAAAACCCGGACGCGTAATGAAAGTGAAAGTCGAGATCCCTGTCGCGGGGAGCACCGACGCCCGGACCAGAAGTTTTCTGACGGCTCCGCGGTAGAGCACGTATGTTGGGACCCGAAAGATGGTGAACTATGCCTGAATAGGGTGAAGCCAGAGGAAACTCTGGTGGAGGCTCGTAGCGATTCTGACGTGCAAATCGATCGTCAAATTTGGGTATAGGGGCGAAAGACTAATCGAACCATCTAGTAGCTGGTTCCTGCCGAAGTTTCCCTCAGGATAGCAGAAACTCATATCAGATTTATGTGGTAAAGCGAATGATTAGAGGCCTTGGGGTTGAAACAACCTTAACCTATTCTCAAACTTTAAATATGTAAGAACAAACCGTCTCTTAATTGGACCGTTTGGCGATTGAGAGTTTCTAGTGGGCCATTTTTGGTAAGCAGAACTGGCGATGCGGGATGAACCGAACGCGAGGTTAAGGTGCCGGAATTCACGCTCATCAGACACCACAAAAGGTGTTAGTTCA-TCTAGACAGCAGGACGGTGGCCATGGAAGTCGGAATCCGCTAAGGAGTGTGTAACAACTCACCTGCCGAATGAACTAGCCCTGAAAATGGATGGCGCTTAAGCGTGATACCCATACCTCGCCGTCAGCGTTGAAGTGACGCGCTGACGAGTAGGCAGGC??????????????????????????????????????????????????????????????????????????????????????????????????????????????????????????????????????????????????????????????????????????????????????????????????????????????????????????????????????????????????????????????????????????????????????????????????????????????????????????????????????????????????????????????????????????????????????????????????????????????????????????????????
	5   ATTA-ACGAA----TATCTATGGCG---------TTGGTTGTAGCTGGCTCCTA--GGAGCATTTGTGCACGCC---------------CGTC---ATTTATATCATCTTTCCACCTGTGAACTATGTGTAGGTCT-GGA---TACCTCTCGCTTTGGT--------------------------GACAAGGCGG-ATGCAA--GGATTGCT------------GCC----------------------------AAGCTCTCTT------------------TGAAT-TTCCAGG-T-CTATGTT------TTTTACACA-CTCC-AT-TTGAATGAT--GTAGAATGTAG---TCAATG-GGCTTT-C-AAGCCTAT-AAAAAACTATACAACTTTCAGCAACGGATCTCTTGGCTCTCGCATCGATGAAGAACGCAGCGAAATGCGATAAGTAATGTGAATTGCAGAATTCAGTGAATCATCGAATCTTTGAACGCACCTTGCGCTCCTTGGTATTCCGAGGAGCATGCCTGTTTGAGTGTCATTAAATTCTCAACCTCACCCGTTTC-------------GGGT-G-AAGGCTTGGA-GGT-GGGGG--TTTTGCAGGCTGCCT--C------A---GTGCTGGTCTGCTCCCCTGAAATGCATTAGCGAGCTTA--TACCGAGCTTCC-GTCTATTGGTGTGATAA-TTATCTACGCCGTGGATTTGG-----------ACTC--------------CGTGCTTGCTGCT--AA--------CCGTCC--GCA------AGGACAATTG--ACTTGACCA-ATTTGACCTTTCCCCTAGTAACTGCGAGTGAAGCGGGAAAAGCTCAAATTTAAAATCTGGTAGCCTT-TGGTTATCCGAGTTGTAATCTAGAGAAGTGTTACCCGCGTCGGACCGTGTATAAGTCTCCTGGAATGGAGCGTCATAGAGGGTGAGAATCCCGTCTTTGACACGGACTCCCGAGGC-TTTGTGGTATGCTCTCAAAGAGTCGAGTTGTTTGGGAATGCAGCTCAAAATGGGTGGTAAATTCCATCTAAAGCTAAATATTGGCGAGAGACCGATAGCGAACAAGTACCGTGAGGGAAAGATGAAAAGAACTTTGGAAAGAGAGTTAAACAGTACGTGAAATTGCTGAAAGGGAAACGCTTCAAGTCAGTCGCGTTGGCCGGGAATCAGCCTTG--C-TTT--TGCTTGGTGTACTTTCTGGTTGACGGGCCAGCATCAGTTTTGACCGGTGGAAAAAGTTCAAGGGAATGTGGCATCTTCGGGTGTGTTATAGCCCTTGTTCGTATACATCGGTTGGGACTGAGGAACTCAGCACGCCGCAAGGCCG-GGTCTTT-GACCACG-TTCGTGCTTAGGATGCTGGC--ATAATGGCTTTAATCGACCCGTCTTGAAACACGGACCAAGGAGTCTAACATGCCTGCGAGTGTTTGGGTGGAAAACCCGAGCGCGTAATGAAAGTGAAAGTTGAGATCCCTGTCATGGGGAGCATCGACGCCCGGACCAGACGTTTTCTGACGGCCCTGCGGTAGAGCATGTATGTTGGGACCCGAAAGATGGTGAACTATGCCTGAATAGGGTGAAGCCAGAGGAAACTCTGGTGGAGGCTCGTAGCGATTCTGACGTGCAAATCGATCGTCAAATTTGGGTATAGGGGCGAAAGACTAATCGAACCATCTAGTAGCTGGTTCCTGCCGAAGTTTCCCTCAGGATAGCAGAAACTCATATCAGATTTATGTGGTAAAGCGAATGATTAGAGGCCTTGGGGTTGAAACAACCTTAACCTATTCTCAAACTTTAAATATGTAAGAACAAGCCGTCTCTTAATTGGACCGCTTGGCGATTGAGAGTTTCTAGTGGGCCATTTTTGGTAAGCAGAACTGGCGATGCGGGATGAACCGAACGCGAGGTTAAGGTGCCGGAATACACGCTCATCAGACACCACAAAAGGTGTTAGTTCA-TCTAGACAGCAGGACGGTGGCCATGGAAGTCGGAATCCGCTAAGGAGTGTGTAACAACTCACCTGCCGAATGAACTAGCCCTGAAAATGGATGGCGCTTAAGCGTGTTACCCATACCTCGCCGTCAGCGTTGAAGTGACGCGCTGACGAGTAGGCAGGC??GGTGGAACTGGTGCTGGTATGGGTACCCTCCTCATCTCCAAGATTCGTGAGGAGTACCCTGACCGCATGATGTGCACATACTCCGTTGTGCCATCACCCAAGGTTTCGGACACCGTCGTTGAGGTGAGTTGGAAGGTCTGCTATT-GCCACCGAAC---TGGAAACTGACTCGC--AATTCTCTGTAGCCTTACAACGCYACCCTCTCCGTCCACCAGCTCGTCGAGAACTCTGATGAGACTTTCTGCATTGATAACGAGGCTCTTTACGATATCTGCTTCCGAACTCTCAAGCTCTCGACCCCCACCTATGGTGACCTCAACCACCTYGTCTCCATCGTCATGTCTGGTATCACGACTTGCTTGCGTTTCCCTGGTCAGCTCAACTCTGACCTCAGGAAGTTGGCTGTCAACATG
	50  ATTA-TCGAA----TAAATCTGATG----------TGGTTGTAGCTGGCTTCTA--GGAGC--ATGTGCACGCC---------------CGTC---ACCTTT---ATCTTTCCACCTGTGAACCCTCTGTAGTCCT-GGG---ATAGTCTCTCGCACGCTTCAC---------------------GGCGTTGCGG-ATGCGA--AGGCTGTC------------GTGCCTCT----------------GGC----CGACTTCCTT------------------TGAAT-TTCCTGGGT-CTACGTCT-----CTTAACACA-CCCC-TA-ACGAATGTTTAAAAGAATGTTGATTTCAAAG-GGCTA----CGGCCTATAGAAAACATATACAACTTTCAGCAACGGATCTCTTGGCTCTCGCATCGATGAAGAACGCAGCGAAATGCGATAAGTAATGTGAATTGCAGAATTCAGTGAATCATCGAATCTTTGAACGCACCTTGCGCTCCTTGGTATTCCGAGGAGCATGCCTGTTTGAGTGTCATTAAATTCTCAACCTCACCCAGTTTGT---CAAAAC--CAGG-TGAAGGCTTGGA-CTT-GGGGG--TTTTGCAGGCTGCGGGTC------AA-TCCGC-GGTTCGCTCTCCTGAAATGTATTAGCGGGTCTT----TC-CCCTCTA-TCCCAACGGTGTGATAACCTATCTACGCCGGCGGTT-TGGAGACCT---TAAT---------------GGGACCAGCTTCT--AA--------CCGTCC--GCA------AGGACAAC-----ATTGACCAATCTTGACCTTTCCCCTAGTAACTGCGAGTGAAGAGGGAAAAGCTCAAATTTAAAATCTGGCGGCCTT-TGGTCGTCCGAGTTGTAATCTAGAGAAGTGTTACCCGCGCCGGACCGTGTATAAGTCTCCTGGAATGGAGCGTCATAGAGGGTGAGAATCCCGTCTTCGACACGGATCCCCGGGGC-ATTGTGGTGCGCTCTCAAAGAGTCGAGTTGTTTGGGAATGCAGCTCAAAATGGGTGGTAAATTCCATCTAAAGCTAAATATTGGCGAGAGACCGATAGCGAACAAGTACCGTGAGGGAAAGATGAAAAGAACTTTGGAAAGAGAGTTAAACAGTACGTGAAATTGCTGAAAGGGAAACGCTTGAAGTCAGTCGCGTCGTCTGGAAATCAACCTAG--C-TCT--TGCTGGGCGTACTTTCCAGTTGACGGGCCAGCATCAGTTTTGACCGGTGGAAAAAGTTCAGGGGAATGTGGCACCTCCGGGTGTGTTATAGCCCTTGTTCGTATACATCGGTTGGGACTGAGGAACTCAGCACGCCGCAAGGTCG-GGTCTTCGGACTACG-TTCGTGCTTAGGATGCTGGC--ATAATGGCTTTAATCGACCCGTCTTGAAACACGGACCAAGGAGTCTAACATGCTTGCGAGTGTTTGGGTGGAAAACCCGAGCGCGCAATGAAAGTGAAAGTTGAGATCCCTGTCGTGGGGAGCATCGACGCCCGGACCAGACGTTCTCTGACGGATCCGAGGTAGAGCACGTATGTTGGGACCCGAAAGATGGTGAACTATGCCTGAATAGGGTGAAGCCAGAGGAAACTCTGGTGGAGGCTCGTAGCGATTCTGACGTGCAAATCGATCGTCGAATTTGGGTATAGGGGCGAAAGACTAATCGAACCATCTAGTAGCTGGTTCCTGCCGAAGTTTCCCTCAGGATAGCAGAAACTCATATCAGATTTATGTGGTAAAGCGAATGATTAGAGGCCTTGGGGTTGAAACAACCTTAACCTATTCTCAAACTTTAAATATGTAAGAACAAGCCGTCTCTTAATTGGACCGCTTGGCGATTGAGAGTTTCTAGTGGGCCATTTTTGGTAAGCAGAACTGGCGATGCGGGATGAACCGAACGCGAGGTTAAGGTGCCGGAATTCACGCTCATCAGACACCACAAAAGGTGTTAGTTCA-TCTAGACAGCAGGACGGTGGCCATGGAAGTCGGAATCCGCTAAGGAGTGTGTAACAACTCACCTGCCGAATGAACTAGCCCTGAAAATGGATGGCGCTTAAGCGTGATACCCATACCTCGCCGTCAGCGTTGAAGTGACGCGCTGACGAGTAGGCAGGCGTGGTGGTACCGGTGCTGGTATGGGTACCCTCTTGATTTCGAAAATCCGTGAGGAATACCCCGACCGAATGATGTGCACGTACTCCGTCGTGCCCAGTCCCAAGGTCTCCGACACTGTCGTCGAGGTATGTGATTTTGAATTTGAAT-TTGACGCAAC---CCCTGACTAACAGTG-AACTTTGCCATAGCCCTACAACGCCACCCTCTCCGTCCACCAGCTTGTCGAGAACTCTGACGAGACTTTCTGCATTGATAACGAAGCTCTTTACGACATCTGCTTCCGAACATTGAAGTTGTCGACCCCCACCTATGGCGATCTCAACCATCTCGTTTCCATCGTCATGTCTGGTATCACGACTTGCCTTCGTTTCCCTGGTCAGCTCAACTCTGACCTCAGGAAGTTGGCTGTCAACATG
	51  ATTA-TCGAA----TAAATCTGGCA----------TGGTTGTAGCTGGCTCTTA--GGAGC--ATGTGCACACC---------------TGTC---ACCTTT---ATCTTTCCACCTGTGCACCCTTTGTAGTCCC-AGG---ATAACTTCTCGCGCACTC------------------------TGTGTTGCGG-ATGCGA--AGGTTGTC------------GTGCCTCA-------------CTGGCT----CGGCTTCCAT------------------CGAAT-TTCCTGGGT-CTATGTC------TCTTACACA-CCCC-----TGTATGTTAAACAGAATGTTGATTTCAAAATGGCTT----TGGCCTATAGAAACTCAATACAACTTTCAGCAACGGATCTCTTGGCTCTCGCATCGATGAAGAACGCAGCGAAATGCGATAAGTAATGTGAATTGCAGAATTCAGTGAATCATCGAATCTTTGAACGCACCTTGCGCTCCTTGGTATTCCGAGGAGCATGCCTGTTTGAGTGTCATTAAATTCTCAACCTCACCTGGTTTT----CTAACT--TGTG-TGTTGGCTTGGA-CTT-GGGAG--CTTTGCAGGCTGCAGTCT------A---CTGCGGCTCTGCTCTCCTTAAATGTATTAGCAGGTCTT---TTT-ACCTCTA-TCCCAACGGTGTGATAATCTATCTACGCTGCTGGTT-TAGAGACCCTTCACTGG--------------GGGACTGGCTTCT--AA--------CCGTCT--GCA------AAGACAAA-------TGACCAATCTTGACCT?????????????????????????????????CTCAAATTTAAAATCTGGCAGCCTT-TGGTTGTCCGAGTTGTAATCTAGAGAAGTGTTACCCGCGCCGGACCGTGTATAAGTCTCCTGGAATGGAGCGTCATAGAGGGTGAGAATCCCGTCTTCGACACGGATCCCCGGGGC-TTTGTGGTGCGCTCTCAAAGAGTCGAGTTGTTTGGGAATGCAGCTCAAAATGGGTGGTAAATTCCATCTAAAGCTAAATATTGGCGAGAGACCGATAGCGAACAAGTACCGTGAGGGAAAGATGAAAAGAACTTTGGAAAGAGAGTTAAACAGTACGTGAAATTGCTGAAAGGGAAACGCTTGAAGTCAGTCGCGTCGGCTGGAAATCAACCTTG--C-TTT--TGCTGGGTGTACTTTCCAGTTGACGGGCCAGCATCAGTTTTGACTGGTGGAAAAAGTCCAGAGGAAGGTGGCACCTTCGGGTGTGTTATAGCCTTTGGTCGCATACATCGGTTGGGACTGAGGAACTCAGCACGCCGCAAGGCC--GGTCTTC-GGACACG-TTCGTGCTTAGGATGCTGGC--ATAATGGCTTTAATCGACCCGTCTTGAAACACGGACCAAGGAGTCTAACATGCCTGCGAGTGTTTGGGTGGAAAACCCGAGCGCGTAATGAAAGTGAAAGTCGAGATCCCTGTCGTGGGGAGCATCGACGCCCGGACCAGACGTTCTCTGACGGATCCGCGGTAGAGCATGTATGTTGGGACCCGAAAGATGGTGAACTATGCCTGAATAGGGTGAAGCCAGAGGAAACTCTGGTGGAGGCTCGTAGCGATTCTGACGTGCAAATCGATCGTCAAATTTGGGTATAGGGGCGAAAGACTAATCGAACCATCTAGTAGCTGGTTCCTGCCGAAGTTTCCCTCAGGATAGCAGAAACTCATATCAGATTTATGTGGTAAAGCGAATGATTAGAGGCCTTGGGGTTGAAACAACCTTAACCTATTCTCAAACTTTAAATATGTAAGAACAAGCCGTCTCTTAATTGGACCGCTTGGCGATTGAGAGTTTCTAGTGGGCCATTTTTGGTAAGCAGAACTGGCGATGCGGGATGAACCGAACGCGAGGTTAAGGTGCCGGAATTCACGCTCATCAGACACCACAAAAGGTGTTAGTTCA-TCTAGACAGCAGGACGGTGGCCATGGAAGTCGGAATCCGCTAAGGAGTGTGTAACAACTCACCTGCCGAATGAACTAGCCCTGAAAATGGATGGCGCTTAAGCGTGATACCCATACCTCGCCGTCAGCGTTGAAGTGACGCGCTGA???????????????????????????????????????????????????????????????????????????????????????????????????????????????????????????????????????????????????????????????????????????????????????????????????????????????????????????????????????????????????????????????????????????????????????????????????????????????????????????????????????????????????????????????????????????????????????????????????????????????????????????????????????????????
	52  ????????????????????????????????????GGTTGTTGCTGGCTCTTA--GGAGC--ATGTGCACACC---------------TGTC---ACCTTT---ATCTTTCCACCTGTGCACCCTTTGTAGTCCC-AGG---ATAACCTCTCGCGCACTC--T---------------------TGTGTTGCGG-ATGCGA--AGGTTGTC------------GTGCCTAA--------------CCGGC----CGGCTTCCAT------------------CGAAT-TTCCTGGGT-CTATG--T-----CTTTACACA-CCCC-----TGTATGTTAAAAAGAATGTTGATTTCAAAT-GGCTT----AGGCCTATAGAA----AATACAACTTTCAGCAACGGATCTCTTGGCTCTCGCATCGATGAAGAACGCAGCGAAATGCGATAAGTAATGTGAATTGCAGAATTCAGTGAATCATCGAATCTTTGAAC-CACCTTGCGCTCCTTGGTATTCCGAGGAGCATGCCTGTTTGAGTGTCATTAAATTCTCAACCTCACCTGGCGAA----CTGA------------TGGCTTGGA-CTG-GGAG------TGCAGGCTACAGTTT---------------GCTCTGCTCTCCTTAAATGTATTAGCAGGTCTT----TT-ACCTCTA-TCCCAACGGTGTGATAATCTATCTACGCTGCTGGTT-TGGAGACCCTT-----A--------------CGGACTGGCTTCT--AA--------CCGTCT--G???????????????????????????????????????TTCCCCTAGTAACTGCGAGTGAAGAGGGAAAAGCTCAAATTTAAAATCTGGCAGCCTT-TGGTTGTCCGAGTTGTAATCTAGAGAAGTGTTACCCGCGCCGGACCGTGTATAAGTCTCCTGGAATGGAGCGTCATAGAGGGTGAGAATCCCGTCTTCGACACGGATCCCCGGGGC-TTTGTGGTGCGCTCTCAAAGAGTCGAGTTGTTTGGGAATGCAGCTCAAAATGGGTGGTAAATTCCATCTAAAGCTAAATATTGGCGAGAGACCGATAGCGAACAAGTACCGTGAGGGAAAGATGAAAAGAACTTTGGAAAGAGAGTTAAACAGTACGTGAAATTGCTGAAAGGGAAACGCTTGAAGTCAGTCGCGTCGGCTGGAAATCAACCTTG--C-TTT--TGTTGGGTGTACTTTCCAGTTGACGGGCCAGCATCAGTTTTGACCGATGGAAAAAGTCCAGAGGAAGGTGGCACCTTCGGGTGTGTTATAGCCTTTGGTCGTATACATCGGTTGGGACTGAGGAACTCAGCACGCCGCAAGGCC--GGTCTTC-GGACACG-TTCGTGCTTAGGATGCTGGC--ATAATGGCTTTAATCGACCCGTCTTGAAACACGGACCAAGGAGTCTAACATGCCTGCGAGTGTTTGGGTGGAAAACCCGAGCGCGTAATGAAAGTGAAAGTCGAGATCCTTGTCATGGGGAGCATCGACGCCCGGACCAGAAGTTCTCTGACGGTTCCGCGGTAGAGCATGTATGTTGGGACCCGAAAGATGGTGAACTATGCCTGAATAGGGTGAAGCCAGAGGAAACTCTGGTGGAGGCTCGTAGCGATTCTGACGTGCAAATCGATCGTCAAATTTGGGTATAGGGGCGAAAGACTAATCGAACCATCTAGTAGCTGGTTCCTGCCGAAGTTTCCCTCAGGATAGCAGAAACTCATATCAGATTTATGTGGTAAAGCGAATGATTAGAGGCCTTGGGGTTGAAACAACCTTAACCTATTCTCAAACTTTAAATATGTAAGAACAAACCGTCTCTTAATTGGACCGTTTGGCGATTGAGAGTTTCTAGTGGGCCATTTTTGGTAAGCAGAACTGGCGATGCGGGATGAACCGAACGCGAGGTTAAGGTGCCGGAATTCACGCTCATCAGACACCACAAAAGGTGTTAGTTCA-TCTAGACAGCAGGACGGTGGCCATGGAAGTCGGAATCCGCTAAGGAGTGTGTAACAACTCACCTGCCGAATGAACTAGCCCTGAAAATGGATGGCGCTTAAGCGTGATACCCATACCTCGCCGTCAGCGTTGAAGTGACGCGCTGACGAGTAGGCAGGCGTGGTGGTACCGGTGCTGGTATGGGTACCCTCCTGATTTCCAA-ATCCGTGAGGAATACCCCGACCGAATGATGTGCACGTACTCCGTCGTGCCCAGTCCCAAGGTCTCGGATACCGTCGTTGAGGTTCGTGGATTCTCGCGCTTCG-CGGCTTCTTG------CCTTCTAATGA------TTCATGCAGCCCTACAACGCCACCCTCTCCGTTCATCAACTTGTTGAGAACTCTGACGAGACTTTCTGCATTGATAATGAGGCTCTCTACGATATCTGCTTCCGAACCTTGAAGCTCAACACCCCCACCTATGGCGATCTTAACCATCTCGTCTCCATCGTCATGTCCGGCATCACCACTTGCCTCCGATTCCCTGGTCAGCTTAACTCTGATCTCAGGAAGTTGGCTGTCAACATG
	53  ????????????????????????????????????GGTTGTTGCTGGCTCTTA--GGAGC--ATGTGCACACC---------------TGTC---ACCTTT---ATCTTTCCACCTGTGAACCCTTTGTAGTCCC-AGG---ATACCCTCTCGCGCACTC--T---------------------GGTGTTGCGG-ATGCGA--AGATTGTC------------GTGCCTCA---------------CGGT----CGGCTTCCTT------------------CGAAT-TTCCTGGGT-CTATG--T-----CTTTACACA-CCCC-----TGTATGTTATATAGAATGTTGATTTCAAAT-GGCTT----CGGCCTATAGAA----AATACAACTTTCAGCAACGGATCTCTTGGCTCTCGCATCGATGAAGAACGCAGCGAAATGCGATAAGTAATGTGAATTGCAGAATTCAGTGAATCATCGAATCTTTGAAC-CACCTTGCGCTCCTTGGTATTCCGAGGAGCATGCCTGTTTGAGTGTCATTAAATTCTCAACCTCACCTGGCGAA----CTGA------------TGGCTTGGA-CTG-GGAG------TGCAGGCTGCAGTCT----------------GTTTGCTCTCCTTAAATGTATTAGCAGGTCTT----GT-ACCTCTA-TCCCAACGGTGTGATAATCTATCTACGCTGCTGGTT-?GGAGACCCTT-----A--------------GGAGCTGGCTTCT--AA-------?CCGTCC--G???????????????????????????????????????TTCCCCTAGTAACTGCGAGTGAAGAGGGAAAAGCTCAAATTTAAAATCTGGCAGCCTT-TGGTTGTCCGAGTTGTAATCTAGAGAAGTGTTACCCGCGCCGGACCGTGTATAAGTCTCCTGGAATGGAGCGTCATAGAGGGTGAGAATCCCGTCTTCGACACGGATCCCCGGGGC-TTTGTGGTGCGCTCTCAAAGAGTCGAGTTGTTTGGGAATGCAGCTCAAAATGGGTGGTAAATTCCATCTAAAGCTAAATATTGGCGAGAGACCGATAGCGAACAAGTACCGTGAGGGAAAGATGAAAAGAACTTTGGAAAGAGAGTTAAACAGTACGTGAAATTGCTGAAAGGGAAACGCTTGAAGTCAGTCGCGTCGTCTGGAAATCAACCTTG--C-TTT--TGTTGGGTGTACTTTCCAGTTGACGGGCCAGCATCAGTTTTGACCGGTGGAAAAAGTCTAGAGGAATGTGGCACCTTCGGGTGTGTTATAGCCTCTGGTCGTATACATCGGTTGGGACTGAGGAACTCAGCACGCCGCAAGGCC--GGTCTTC-GGACACG-TTCGTGCTTAGGATGCTGGC--ATAATGGCTTTAATCGACCCGTCTTGAAACACGGACCAAGGAGTCTAACATGCCTGCGAGTGTTTGGGTGGAAAACTCGAGCGCGCAATGAAAGTGAAAGTCGAGATCTTTGTCATGGAGAGCATCGACGCCCGGACCAGACGTTCTCTGACGGTTCCGCGGTAGAGCATGTATGTTGGGACCCGAAAGATGGTGAACTATGCCTGAATAGGGTGAAGCCAGAGGAAACTCTGGTGGAGGCTCGTAGCGATTCTGACGTGCAAATCGATCGTCAAATTTGGGTATAGGGGCGAAAGACTAATCGAACCATCTAGTAGCTGGTTCCTGCCGAAGTTTCCCTCAGGATAGCAGAAACTCATATCAGATTTATGTGGTAAAGCGAATGATTAGAGGCCTTGGGGTTGAAACAACCTTAACCTATTCTCAAACTTTAAATATGTAAGAACAAGCCGTCTCTTAATTGGACCGCTTGGCGATTGAGAGTTTCTAGTGGGCCATTTTTGGTAAGCAGAACTGGCGATGCGGGATGAACCGAACGCGAGGTTAAGGTGCCGGAATTCACGCTCATCAGACACCACAAAAGGTGTTAGTTCA-TCTAGACAGCAGGACGGTGGCCATGGAAGTCGGAATCCGCTAAGGAGTGTGTAACAACTCACCTGCCGAATGAACTAGCCCTGAAAATGGATGGCGCTTAAGCGTGATACCCATACCTCGCCGTCAGCGTTGAAGTGACGCGCTGACGAGTAGGCAGGC??????????????????????????????????????????????????????????????????????????????????????????????????????????????????????????????????????????????????????????????????????????????????????????????????????????????????????????????????????????????????????????????????????????????????????????????????????????????????????????????????????????????????????????????????????????????????????????????????????????????????????????????????
	54  ATTA-TCGAA----TAAATCTGACG----------TGGTTGTAGCTGGCTTTTA--GGAGC--ATGTGCACACC---------------TGTC---ACCTTT---ATCTTTCCACCTGTGAACCCTTTGTAGTCCC-AGG---ATACAGTCGCACACTC-------------------------AGGTGTTGCGG-ATGCGA--AGGCTGTT------------GTGCCCTA-------------CCAGGT----CAACTTTCAT------------------CGAAT-TTCCTGGGT-CTATGTCT-----CTTTACACA-CCCC-----TGTATGTTACAATGAATGTTGATTTCAAA--GGCTT----TGGCCTATAGAAACTCAATACAACTTTCAGCAACGGATCTCTTGGCTCTCGCATCGATGAAGAACGCAGCGAAATGCGATAAGTAATGTGAATTGCAGAATTCAGTGAATCATCGAATCTTTGAACGCACCTTGCGCTCCTTGGTATTCCGAGGAGCATGCCTGTTTGAGTGTCATTAAATTCTCAACCTCACCTAGTTT-----CTGACT--TGTG-TGATGGCTTGGA-CTT-GGGAG--TTGTGCAGGCTGCAGTTC------T---CTGCGGTTCTGCTCTCCTTAAATGTATTAGCAGGTCTT----TT-ACCTCTA-TCCCAACAGTGTGATAATCTATCTACGCTGCTGGTTTTGGAGACCCACTTGTGG--------------GGGACTGGCTTCT--AA--------CCGTCT--GCA------AAGACAAA------CTTGACATTCTTGACCT????????????CTGCGAGTGAAGAGGGAAAAGCTCAAATTTAAAATCTGGCAGCCTT-TGGTTGTCCGAGTTGTAATCTAGAGAAGTGTTACCCGCGCCGGACCGTGTATAAGTCTCCTGGAATGGAGCGTCATAGAGGGTGAGAATCCCGTCTTCGACACGGATCCCCGGGGC-TTTGTGGTGCGCTCTCAAAGAGTCGAGTTGTTTGGGAATGCAGCTCAAAATGGGTGGTAAATTCCATCTAAAGCTAAATATTGGCGAGAGACCGATAGCGAACAAGTACCGTGAGGGAAAGATGAAAAGAACTTTGGAAAGAGAGTTAAACAGTACGTGAAATTGCTGAAAGGGAAACGCTTGAAGTCAGTCGCGTCGGCTGGAAATCAACCTTG--C-TTT--TGCTGGGTGTACTTTCCAGTTGACGGGCCAGCATCAGTTTTGACCGGTGGAAAAAGTCTAGAGGAATGTGGCACCTTCGGGTGTGTTATAGCCTTTGGTCGTATACATCGGTTGGGACTGAGGAACTCAGCACGCCGCAAGGCC--GGTCTTC-GGACACG-TTCGTGCTTAGGATGCTGGC--ATAATGGCTTTAATCGACCCGTCTTGAAACACGGACCAAGGAGTCTAACATGCTTGCGAGTATTTGGGTGGAAAACCCGAGTGCGCAATGAAAGTGAAAGTCGAGATCCCTGTCGCGGGGAGCATCGACGCCCGGACCAGACGTTTTCTGACGGATCCGCGGTAGAGCACGTATGTTGGGACCCGAAAGATGGTGAACTATGCCTGAATAGGGTGAAGCCAGAGGAAACTCTGGTGGAGGCTCGTAGCGATTCTGACGTGCAAATCGATCGTCAAATTTGGGTATAGGGGCGAAAGACTAATCGAACCATCTAGTAGCTGGTTCCTGCCGAAGTTTCCCTCAGGATAGCAGAAACTCATATCAGATTTATGTGGTAAAGCGAATGATTAGAGGCCTTGGGGTTGAAACAACCTTAACCTATTCTCAAACTTTAAATATGTAAGAACAAGCCGTCTCTTAATTGGACCGCTTGGCGATTGAGAGTTTCTAGTGGGCCATTTTTGGTAAGCAGAACTGGCGATGCGGGATGAACCGAACGCGAGGTTAAGGTGCCGGAATTCACGCTCATCAGACACCACAAAAGGTGTTAGTTCA-TCTAGACAGCAGGACGGTGGCCATGGAAGTCGGAATCCGCTAAGGAGTGTGTAACAACTCACCTGCCGAATGAACTAGCCCTGAAAATGGATGGCGCTTAAGCGTGATACCCATACCTCGCCGTCAGCGTTTAAGTGACGCGCTGA???????????????????????????????????????????????????????????????????????????????????????????????????????????????????????????????????????????????????????????????????????????????????????????????????????????????????????????????????????????????????????????????????????????????????????????????????????????????????????????????????????????????????????????????????????????????????????????????????????????????????????????????????????????????
	55  ATTA-TTGAA----TAAATCTGGCA----------TGGTTGTAGCTGGCTCCTA--GGAGC--ATGTGCTCGCC---------------TGTC---ACCTTT---ATATTTCCACCTGTGAACCCTTTGTAGTCCT-AGG---ATAGGTTGCCTTGT----------------------------------------------------------------------------------------------------GCTTCCAT------------------CTAAT-GTCCTGGGT-CTATGTTT-----TCTTACACA-CCCC-----TGTATGTTAAAAAGAATGTTGATTTCAAAA-GGCTT----CGGCCTATAGAAACTCAATACAACTTTCAGCAACGGATCTCTTGGCTCTCGCATCGATGAAGAACGCAGCGAAATGCGATAAGTAATGTGAATTGCAGAATTCAGTGAATCATCGAATCTTTGAACGCACCTTGCGCTCCTTGGTATTCCGAGGAGCATGCCTGTTTGAGTGTCATTAAATTCTCAACCTCACCTGGTTTT----CTAACT--TGTG-TGTTGGCTTGGA-TTT-GGGAG--TTTTGCAGGCTGCATTTT------C---ATGCGGCTCTGCTCTCCTTAAATATATTAGCAGGTCTT----TT-ACCTCTA-TCCCAACGGTGTGATAA-CTATCTACGCTGCTGGTT-TGGAGACCCTTCACTGG--------------GGGACAGGCTTCT--AA--------CCGTCT--GCA------AAGACAAA-------TGACCAATCTTGACCTTTCCCCTAGTAACTGCGAGTGAAGAGGGAAAAGCTCAAATTTAAAATCTGGCAGCCTT-TGGTTGTCCGAGTTGTAATCTAGAGAAGTGTTACCCGCGCCGGACCGTGTACAAGTCTCCTGGAATGGAGCGTCATAGAGGGTGAGAATCCCGTCTTTGACACGGATCCCCGGGGC-TTTGTGGTGCGCTCTCAAAGAGTCGAGTTGTTTGGGAATGCAGCTCAAAATGGGTGGTAAATTCCATCTAAAGCTAAATATTGGCGAGAGACCGATAGCGAACAAGTACCGTGAGGGAAAGATGAAAAGAACTTTGGAAAGAGAGTTAAACAGTACGTGAAATTGCTGAAAGGGAAACGCTTGAAGTCAGTCGCGTTGGCTGGAAATCAACCTTG--C-TTC--TGCTGGGTGTACTTTTCAGTCGACGGGCCAGCATCAGTTTTGACCGATGGAAAATGTCCA-AGGAATGTGGCACCTTCGGGTGTGTTATAGACTTGAGACGCATACATCGGTTGGGACTGAGGAACTCAGCACGCCGCAAGGCC--GGTCTTC-GGACACG-TTCGTGCTTAGGATGCTGGC--ATAATGGCTTTAATCGACCCGTCTTGAAACACGGACCAAGGAGTCTAACATGCTTGCGAGTGTTTGGGTGGAAAACCCGAGCGCGTAATGAAAGTGAAAGTCGAGATCCCTGTCGTGGGGAGCATCGACGCCCGGACCAGACGTTCTCTGACGGATCCGCGGTAGAGCACGTATGTTGGGACCCGAAAGATGGTGAACTATGCCTGAATAGGGTGAAGCCAGAGGAAACTCTGGTGGAGGCTCGTAGCGATTCTGACGTGCAAATCGATCGTCAAATTTGGGTATAGGGGCGAAAGA???????????????????????????????????????????????????????????????????????????????????????????????????????????????????????????????????????????????????????????????????????????????????????????????????????????????????????????????????????????????????????????????????????????????????????????????????????????????????????????????????????????????????????????????????????????????????????????????????????????????????????????????????????????????????????????????????????????????????????????????????????????????????????????????????????????????????????????????????????????????????????????????????????????????????????????????????????????????????????????????????????????????????????????????????????????????????????????????????????????????????????????????????????????????????????????????????????????????????????????????????????????????????????????????????????????????????????????????????????????
	56  ATTA-TCGAA----TAAATCTGGCG----------TGGTTGTCGCTGGCTTGTA--CAAGC--ATGTGCACACC---------------TGTC---ACCTTT---ATCTTTCCACCTGTGCACTCTTTGTAGGCTCTGGGA-TTATCTCTCGCGCACTT---------------------------GTGCTGCGG-ATGCGA--AGGTTGTT------------GTGCCCTCAC-------------AGGC----CGGCTTCCCT------------------CGAATGTCCCAGG-T-CTATGTTTT---ATTTAACACA-CCCC-----TGAATGTTTAAAAGAATGTTGATTTCAAAG-GGCTCT---GCCCATAC-GAAACTCAATACAACTTTCAGCAACGGATCTCTTGGCTCTCGCATCGATGAAGAACGCAGCGAAATGCGATAAGTAATGTGAATTGCAGAATTCAGTGAATCATCGAATCTTTGAACGCACCTTGCGCTCCTTGGTATTCCGAGGAGCATGCCTGTTTGAGTGTCATTAAATTCTCAACCTCATCTGGTTTTTTC---------TAGA-TGAAGGCTTGGA-TTT-GGGGG--TTGTGCAGGCCTTTC--------------TGA-GGTCTGCTCCCTTGAAATGAATTAGCGGGTCTT--TCCC---CTCCA-TCCCCTTGGTGTGATAA-TTATCTACGCCTATGGTG-GTGTTGGAGAC-TTAT---------------GGGACCAGCTTCC--AA--------CCGTCC--GAA------AGGACAACA------TGACCAACCTTGACCT???????????ACTGCGAGTGAAGAGGGAAAAGCTCAAATTTAAAATCTGGCGGCATT-CTGTCGTCCGAGTTGTAATCTAGAGAAGTGTTACCCGCGCCGGACCGTGTATAAGTCTCCTGGAATGGAGCGTCATAGAGGGTGAGAATCCCGTCTTCGACACGGATCCCCGGGGC-TTTGTGGTGCGCTCTCAACGAGTCGAGTTGTTTGGGAATGCAGCTCAAAATGGGTGGTAAATTCCATCTAAAGCTAAATATTGGCGAGAGACCGATAGCGAACAAGTACCGTGAGGGAAAGATGAAAAGAACTTTGGAAAGAGAGTTAAACAGTACGTGAAATTGCTGAAAGGGAAACGCTTGAAGTCAGTCGCGTCGGCTGGAAATCAACCTTG--C-TTT--TGCTGGGCGTACTTTCCAGTTGACGGGCCAGCATCAGTTTTGACCGGTGGAAAAAGGTCAAGGGAATGTGGCACCTCCGGGTGTGTTATAGCCCTTGGTCGTATACATCGGTTGGGACTGAGGAACTCAGCACGCCGCAAGGCCG-GGTCTTCGGACCACG-TTCGTGCTTAGGATGCTGGC--AT??????????????????????????????????????????????????????????????????????????????????????????????????????????????????????????????????????????????????????????????????????????????????????????????????????????????????????????????????????????????????????????????????????????????????????????????????????????????????????????????????????????????????????????????????????????????????????????????????????????????????????????????????????????????????????????????????????????????????????????????????????????????????????????????????????????????????????????????????????????????????????????????????????????????????????????????????????????????????????????????????????????????????????????????????????????????????????????????????????????????????????????????????????????????????????????????????????????????????????????????????????????????????????????????????????????????????????????????????????????????????????????????????????????????????????????????????????????????????????????????????????????????????????????????????????????????????????????????????????????????????????????????????????????????????????????????????????????????????????????????????????????????????????????????????????????????????
	57  ATTA-ATGAA----TATTTATGGCG---------TTGGTTGTAGCTGGCTCCTA--GGAGC--ATGTGCACACC---------------CGTC---ATCTTT---ATCTTTCCACCTGTGCACTTAATGTAGGCCT-GGA---TAACTCTCGTTCTTT------------------------------TGAGCGG-ATGCAA--GGATTGCT------------GTGTT---------------GCAAGAC----CAGCTCTCTT------------------TGAAT-TTCCAGG-T-CTATGTAC-----CTTTACAAA-CCCC-AA-TTGTATAAT--GAAGAATGTAG---TCAATG-GGCTTT----AGCCTAT-AAAACAAAATACAACTTTCAGCAACGGATCTCTTGGCTCTCGCATCGATGAAGAACGCAGCGAAATGCGATAAGTAATGTGAATTGCAGAATTCAGTGAATCATCGAATCTTTGAACGCACCTTGCGCTCCTTGGTATTCCGAGGAGCATGCCTGTTTGAGTGTCATTAAATTCTCAACTTCATCAGTTTTGTTA-TGAAAC--TGTT-T-GAAGCTTGGA-TGT-GGGGG--TTGTGCAGAATGCTT--A------A---CTGC-TGACTGCTCCTCTTAAATGGATTAGCGAGTTCA--AACT-GAGCTCC-GTCTATTGGTGTGATAA-TTATCTACGCCGTGGATG-GA-----------ACT---------------TAGACTTGCTTCT--AA--------CCGTCT--GAA------AAGACAAT-----TTTTGACA-A-TTGACCT?TCCCCTAGTAACTGCGAGTGAAGCGGGAAAAGCTCAAATTTAAAATCTGGTGGTCTT-TGGCCATCCGAGTTGTAATCTAGAGAAGTGTTACCCGCGTTGGCCCGTGTAAAAGTCTCCTGGAATGGAGCGTCATAGAGGGTGAGAATCCCGTCTTTGACACGGACTACCGAGGC-TTTGTGGTGCGCTCTCAAAGAGTCGAGTTGTTTGGGAATGCAGCTCAAAATGGGTGGTAAATTCCATCTAAAGCTAAATATTGGCGAGAGACCGATAGCGAACAAGTACCGTGAGGGAAAGATGAAAAGAACTTTGGAAAGAGAGTTAAACAGTACGTGAAATTGCTGAAAGGGAAACGCTTGAAGTCAGTCGCGTTGGCCGGAAATCAGCCTTG--C-TTT--TGTGGGGTGTACTTTCTGGTTGACGGGCCAGCATCAGTTTTGACCGGTGGAAAAAGTCTGGAGGAATGTGGCATCTTCGGATGTGTTATAGCCTCTAGTCGTATACATCGGTTGGGACTGAGGAACTCAGCAC------------------------------TTGTGCTTAGGATGCTGGC--ATAATGGCTTTAATCGACCCGTCTTGAAACACGGACCAAGGAGTCTAACATGCCTGCGAGTGTTTGGGTGGAAAACCCGGACGCGCAATGAAAGTGAAAGTTGAGATCCCTGTCATGGGGAGCATCGACGCCCGGACCAGAAGTTCTCTGACGGCCCTGCGGTAGAGCATGTATGTTGGGACCCGAAAGATGGTGAACTATGCCTGAATAGGGTGAAGCCAGAGGAAACTCTGGTGGAGGCTCGTAGCGATTCTGACGTGCAAATCGATCGTCAAATTTGGGTATAGGGGCGAAAGACTAATCGAACCATCTAGTAGCTGGTTCCTGCCGAAGTTTCCCTCAGGATAGCAGAAACTCATATCAGATTTATGTGGTAAAGCGAATGATTAGAGGCCTTGGGGTTGAAACAACCTTAACCTATTCTCAAACTTTAAATATGTAAGAACAAGCCGTCTCTTAATTGGACCGCTTGGCGATTGAGAGTTTCTAGTGGGCCATTTTTGGTAAGCAGAACTGGCGATGCGGGATGAACCGAACGCGAGGTTAAGGTGCCGGAATTCACGCTCATCAGACACCACAAAAGGTGTTAGTTCA-TCTAGACAGCAGGACGGTGGCCATGGAAGTCGGAATCCGCTAAGGAGTGTGTAACAACTCACCTGCCGAATGAACTAGCCCTGAAAATGGATGGCGCTTAAGCGTGATACCCATACCTCGCCGTCAGCGTTGAAGTGACGCGCTGACGAGTAGGCAGGCGTGGTGGAACTGGTGCTGGTATGGGCACCCTCTTGATTTCCAAAATTCGAGAGGAGTACCCTGACCGCATGATGTGCACGTACTCCGTTGTGCCATCACCCAAGGTGTCTGACACTGTCGTTGAGGTATGGAGTTGAAGCCGCGTTT----TGATGGC---ATTTCGCTTACCGT-----GTTTCCCTAGCCCTACAATGCCACTCTCTCCGTCCATCAGCTCGTTGAGAACTCTGACGAGACCTTCTGTATTGATAACGAAGCTCTTTACGATATCTGCTTCCGAACCCTCAAGCTCTCCACCCCCACCTATGGCGATCTTAACCATCTCGTGTCCATCGTCATGTCTGGTATCACGACTTGCTTGCGTTTCCCTGGTCAGCTTAACTCTGATCTCAGGAAGTTGGCTGTCAACATG
	58  ATTA-ATGAA----TATTTATGGCG---------TTGGTTGTAGCTGGCTCCTA--GGAGC--ATGTGCACACC---------------CGTC---ATCTTT---ATCTTTCCACCTGTGCACTTAATGTAGGCCT-GGA---TAACTCTCGTTCTTT------------------------------TGAGCGG-ATGCAA--GGATTGCT------------GTGTT---------------GCAAGAC----CAGCTCTCTT------------------TGAAT-TTCCAGG-T-CTATGTAC-----CTTTACAAA-CCCC-AA-TTGTATAAT--GAAGAATGTAG---TCAATG-GGCTTT----AGCCTAT-AAAACAAAATACAACTTTCAGCAACGGATCTCTTGGCTCTCGCATCGATGAAGAACGCAGCGAAATGCGATAAGTAATGTGAATTGCAGAATTCAGTGAATCATCGAATCTTTGAACGCACCTTGCGCTCCTTGGTATTCCGAGGAGCATGCCTGTTTGAGTGTCATTAAATTCTCAACTTCATCAGTTTTGTTA-TGAAAC--TGTT-T-GAAGCTTGGA-TGT-GGGGG--TTGTGCAGAATGCTT--A------A---CTGC-TGACTGCTCCTCTTAAATGGATTAGCGAGTTCA--AACT-GAGCTCC-GTCTATTGGTGTGATAA-TTATCTACGCCGTGGATG-GA-----------ACT---------------TAGACTTGCTTCT--AA--------CCGTCT--GAA------AAGACAAT-----TTTTGACA-A-TTGACCT????????????????????????????????????????????????????????????????????????????????????????????????????????????????????????????????????????????????????????????????????????????????????????????????????????????????????????????????????????????????????????????????????????????????????????????????????????????????????????????????????????????????????????????????????????????????????????????????????????????????????????????????????????????????????????????????????????????????????????????????????????????????????????????????????????????????????????????????????????????????????????????????????????????????????????????????????????????????????????????????????????????????????????????????????????????????????????????????????????????????????????????????????????????????????????????????????????????????????????????????????????????????????????????????????????????????????????????????????????????????????????????????????????????????????????????????????????????????????????????????????????????????????????????????????????????????????????????????????????????????????????????????????????????????????????????????????????????????????????????????????????????????????????????????????????????????????????????????????????????????????????????????????????????????????????????????????????????????????????????????????????????????????????????????????????????????????????????????????????????????????????????????????????????????????????????????????????????????????????????????????????????????????????????????????????????????????????????????????????????????????????????????????????????????????????????????????????????????????????????????????????????????????????????????????????????????????????????????????????????????????????????????????????????????????????????????????????????????????????????
	59  ATTA-ATGAA----TATCTATGGCG---------TTGGTTGTAGCTGGCTTCTA--GGAGC--ATGTGCACACC---------------CGTC---ATTTTT---ATCTTTCCACCTGTGCACTCAATGTAGGCTT-GGA---TAACTCTCGTTCTTT------------------------------TGAGCGG-ATGCAA--GGATTGCT------------GCGTC---------------GCAAGAC----CAGCTCTCTT------------------TGAAT-TTCCAGG-T-CTATGTAT-----CTTTACAAA-CCCC-AA-TTGTATAAT--GAAGAATGTAG---TCAATG-GGCTTT---TAGCCTAT-AAAACAAAATACAACTTTCAGCAACGGATCTCTTGGCTCTCGCATCGATGAAGAACGCAGCGAAATGCGATAAGTAATGTGAATTGCAGAATTCAGTGAATCATCGAATCTTTGAACGCACCTTGCGCTCCTTGGTATTCCGAGGAGCATGCCTGTTTGAGTGTCATTAAATTCTCAACTTCATCAGTTTTGTTA-TGAAAC--TGTG-T-GAAGCTTGGA-TGT-GGGGG--TTGTGCAGAACGCTT--A------A---CTGC-TGACTGCTCCTCTCAAATGGATTAGCGAGTTCA--AACT-GAGCTCC-GTCTATTGGTGTGATAA-TTATCTACGCTGTGGATG-GA-----------ACT---------------TAGACTTGCTTCT--AA--------TCGTCT--GTA------AAGACAAT-----TTTTGACA-ATTTGACCTTTCCCCTAGTAACTGCGAGTGAAGCGGGAAAAGCTCAAATTTAAAATCTGGTGGTCTC-TGGCCATCCGAGTTGTAATCTAGAGAAGTGTTACCCGCGTCGACCCGTGTACAAGTCTCCTGGAATGGAGCGTCATAGAGGGTGAGAATCCCGTCTTTGACACGGACTACCGAGGC-TTTGTGGTGCGCTCTCAAAGAGTCGAGTTGTTTGGGAATGCAGCTCAAAATGGGTGGTAAATTCCATCTAAAGCTAAATATTGGCGAGAGACCGATAGCGAACAAGTACCGTGAGGGAAAGATGAAAAGAACTTTGGAAAGAGAGTTAAACAGTACGTGAAATTGCTGAAAGGGAAACGCTTGAAGTCAGTCGCGTTAGCCGGAAATCAGCCTTG--C-TTT--TGCGGGGTGTACTTTCTGGTTGACGGGCCAGCATCAGTTTTGACCGGTGGAAAAAGTCTGGAGGAATGTGGCATCTTCGGATGTGTTATAGCCTCTAGTCGTATACATCGGTTGGGACTGAGGAACTCAGCAC------------------------------TTGTGCTTAGGATGCTGGC--ATAATGGCTTTAATCGACCCGTCTTGAAACACGGACCAAGGAGTCTAACATGCCTGCGAGTGTTTGGGTGGAAAACCCGGACGCGTAATGAAAGTGAAAGTTGAGATCCTTGTCATGGGGAGCATCGACGCCCGGACCAGAAGTTTTCTGACGGCCCTGCGGTAGAGCATGTATGTTGGGACCCGAAAGATGGTGAACTATGCCTGAATAGGGTGAAGCCAGAGGAAACTCTGGTGGAGGCTCGTAGCGATTCTGACGTGCAAATCGATCGTCAAATTTGGGTATAGGGGCGAAAGACTAATCGAACCATCTAGTAGCT???????????????????????????????????????????????????????????????????????????????????????????????????????????????????????????????????????????????????????????????????????????????????????????????????????????????????????????????????????????????????????????????????????????????????????????????????????????????????????????????????????????????????????????????????????????????????????????????????????????????????????????????????????????????????GTGGTGGAACTGGTGCTGGTATGGGTACCCTCTTGATTTCCAAAATCCGAGAGGAATATCCTGACCGCATGATGTGCACGTACTCTGTTGTGCCATCACCCAAGGTGTCTGACACTGTCGTTGAGGTACGGAGCTGAAACCTCGTTT----TGATGGC---ATTTCGCTTACCGT-----ATTTCTCTAGCCCTACAATGCCACCCTCTCCGTCCATCAGCTCGTTGAGAACTCTGACGAGACCTTCTGCATTGATAACGAAGCCCTTTACGATATCTGCTTCCGGACCCTCAAGCTTTCCACCCCCACCTATGGCGATCTTAACCATCTCGTGTCCATCGTCATGTCTGGTATCACGACTTGCTTGCGTTTCCCTGGTCAACTCAACTCTGATCTCAGGAAGTTGGCCGTCAACATG
	6   ????????????????????????????????????GGTTGTAGCTGGCTCCTA--GGAGCACTTGTGCACGCC---------------CGTC---ATTCATATCATCTTTCCACCTGTGAACTATGTGTAGGCCT-GGA---TACCCCTCGCTTTGGT--------------------------GACAAAGCGG-ATGCAA--GGATTGCT------------GCGTC--------------GATAAGGC----CGGCTCTCTT------------------TGAAT-TTCCAGG-TCCTATGTCT-----TTTTACACA-CCCC-AT-TCGAATGAT--GTAGAATGTAG---TCAATG-GGCTCT-T-ATGCCTAT-AAAACACTATACAACTTTCAGCAACGGATCTCTTGGCTCTCGCATCGATGAAGAACGCAGCGAAATGCGATAAGTAATGTGAATTGCAGAATTCAGTGAATCATCGAATCTTTGAACGCACCTTGCGCTCCTTGGTATTCCGAGGAGCATGCCTGTTTGAGTGTCATTAAATTCTCAACCTCACCAGTTTTGTAA-TGAGAC--GGGT-G-AAGGCTTGGA-TGT-GGGGGT-TTTTGCAGGCTGCCT--C------A---GTGCTGGTCTGCTCCCCTGAAATGCATTAGCGAGCTTA--TACTGAGCTTCC-GTCTATTGGTGTGATAA-TTATCTACGCCGTGGATT-GG-----------ACT---------------TGTGCTTGCTTCT--AA--------CCGTCC--GCA------AGGACAATCT--ACTTGACCA--ATTGAC--??????????????????????????????????????????????TCTGGTGGTCTT-TGGCCATCCGAGTTGTAATCTAGAGAAGTGTTACCCGTGTCGGACCGTGTATAAGTCTCCTGGAATGGAGCGTCATAGAGGGTGAGAATCCCGTCTTTGACACGGACTACCGAGGC-TTTGTGGTATGCTCTCAAAGAGTCGAGTTGTTTGGGAATGCAGCTCAAAATGGGTGGTAAATTCCATCTAAAGCTAAATATTGGCGAGAGACCGATAGCGAACAAGTACCGTGAGGGAAAGATGAAAAGAACTTTGGAAAGAGAGTTAAACAGTACGTGAAATTGCTGAAAGGGAAACGCTTGAAGTCAGTCGCGTTGGCCGGGAATCAGCCTTG--C-TTT--TGCTTGGTGTACTTTCTGGTTGACGGGCCAGCATCAGTTTTGACCGGTGGAAAAAGTTCAGGGGAATGTGGCATCTTCGGGTGTGTTATAGCCCYCGTTCGTATACATCGGTTGGGACTGAGGAACTCAGCACGCCGCAAGGCCG-GGTCTTT-GACCACG-TTCGTGCTTAGGATGCTGGC--ATAATGGCTTTAATCGACCCGTCTTGAAACACGGACCAAGGAGTCTAACATGCCTGCGAGTGTTTGGGTGGAAAACCCGAGCGCGTAATGAAAGTGAAAGTTGAGATCCTTGTCATGGGGAGCATCGACGCCCGGACCAGACGTTTTCTGACGGCCCTGCGGTAGAGCATGTATGTTGGGACCCGAAAGATGGTGAACTATGCCTGAATAGGGTGAAGCCAGAGGAAACTCTGGTGGAGGCTCGTAGCGATTCTGACGTGCAAATCGATCGTCAAATTTGGGTATAGGGGCGAAAGACTAATCGAACCATCTAGTAGCTGGTTCCTGCCGAAGTTTCCCTCAGGATAGCAGAAACTCATATCAGATTTATGTGGTAAAGCGAATGATTAGAGGCCTTGGGGTTGAAACAACCTTAACCTATTCTCAAACTTTAAATATGTAAGAACAAGCCGTCTCTTAATTGGACCGCTTGGCGATTGAGAGTTTCTAGTGGGCCATTTTTGGTAAGCAGAACTGGCGATGCGGGATGAACCGAACGCGAGGTTAAGGTGCCGGAATACACGCTCATCAGACACCACAAAAGGTGTTAGTTCA-TCTAGACAGCAGGACGGTGGCCATGGAAGTCGGAATCCGCTAAGGAGTGTGTAACAACTCACCTGCCGAATGAACTAGCCCTGAAAATGGATGGCGCTTAAGCGTGTTACCCATACCTCGCCGTCAGCGTTGAAGTGACGCGCTGACGAGTAGGCAGGC??GGTGGAACTGGTGCTGGTATGGGTACCCTCCTCATCTCCAAGATTCGTGAGGAGTACCCCGACCGCATGATGTGCACATACTCCGTCGTGCCATCACCCAAGGTCTCGGACACCGTCGTTGAGGTGAGTTGGAAGTTCTGCCATT-GTCACCGAAA---CGGAAACTGACTCGC--AATTCCCTGTAGCCTTACAACGCCACTCTCTCCGTTCACCAGCTCGTGGAGAACTCGGATGAGACTTTCTGCATTGATAACGAGGCCCTTTACGATATCTGCTTCCGAACTCTCAAGCTCTCCACCCCCACCTATGGTGACCTCAACCACCTCGTCTCCATTGTCATGTCTGGTATCACGACTTGCTTGCGTTTCCCTGGTCAGCTCAACTCTGACCTCAGGAAGTTGGCTGTCAACATG
	60  ATTA-ATGAA----TATCTATGGCG---------TTGGTTGTAGCTGGCTTTTA--GGAGC--ATGTGCACACC---------------CGTC---ATTTTT---ATCTTTCCCCCTGTGCACTTCATGTAGGCCT-GGA---TAACTCTCGCTCTTT------------------------------TGAGTGG-ATGCAA--GGATTGCT------------GCGTC---------------GCAAGAC----CAGCTCTCTT------------------TGAAT-TTCCAGG-T-CTATGTAT-----C-TTACAAA-CCCC-AA-TAGTATAAT--GAAGAATGTAG---TCAATG-GGCTTT---TAGCCTAT-AAAACAAAATACAACTTTCAGCAACGGATCTCTTGGCTCTCGCATCGATGAAGAACGCAGCGAAATGCGATAAGTAATGTGAATTGCAGAATTCAGTGAATCATCGAATCTTTGAACGCACCTTGCGCTCCTTGGTATTCCGAGGAGCATGCCTGTTTGAGTGTCATTAAATTCTCAACTTCATCAGTTTTGTTA-TGAAAC--TGTG-T-GAAGCTTGGA-TGT-GGGGG--TTGTGCAGAACGCTT--A------A---CTGC-TGACTGCTCCTCTCAAATGGATTAGCGAGTTCA--AACT-GAGCTCC-GTCTATTGGTGTGATAA-TTATCTACGCCGTGGATG-GG-----------ACT---------------TAGACTTGCTTCT--AA--------CCGTCT--GCA------AAGACAAT-----TTTTGACA-ATTTGACCT???????????????????????????????????????????????CTGGTGGTCTT-TGGCCATCCGAGTTGTAATCTAGAGAAGTGTTACCCGCGTCGGCCCGTGTACAAGTCTCCTGGAATGGAGCGTCATAGAGGGTGAGAATCCCGTCTTTGACACGGACTACCGAGGC-TTTGTGGTGCGCTCTCAAAGAGTCGAGTTGTTTGGGAATGCAGCTCAAAATGGGTGGTAAATTCCATCTAAAGCTAAATATTGGCGAGAGACCGATAGCGAACAAGTACCGTGAGGGAAAGATGAAAAGAACTTTGGAAAGAGAGTTAAACAGTACGTGAAATTGCTGAAAGGGAAACGCTTGAAGTCAGTCGCGTTGGCCGGAAATCAGCCTTG--C-TTT--TGCGGGGTGTACTTTCTGGTTGACGGGCCAGCATCAGTTTTGACCGGTGGAAAAAGTCTGGGGGAATGTGGCATCTTCGGATGTGTTATAGCCTCCAGTCGTATGCATCGGTTGGGACTGAGGAACTCAGCAC------------------------------TTGTGCTTAGGATGCTGGC--ATAATGGCTTTAATCGACCCGTCTTGAAACACGGACCAAGGAGTCTAACATGCCTGCGAGTGTTTGGGTGGAAAACCCGGACGCGTAATGAAAGTGAAAGTTGAGATCCCTGTCATGGGGAGCATCGACGCCCGGACCAGAAGTTTTCTGACGGCCCTGCGGTAGAGCATGTATGTTGGGACCCGAAAGATGGTGAACTATGCCTGAATAGGGTGAAGCCAGAGGAAACTCTGGTGGAGGCTCGTAGCGATTCTGACGTGCAAATCGATCGTCAAATTTGGGTATAGGGGCGAAAGACTAATCGAACCATCTAGTAGCTGGTTCCTGCCGAAGTTTCCCTCAGGATAGCAGAAACTCATATCAGATTTATGTGGTAAAGCGAATGATTAGAGGCCTTGGGGTTGAAACAACCTTAACCTATTCTCAAACTTTAAATATGTAAGAACAAGCCGTCTCTTAATTGGACCGCTTGGCGATTGAGAGTTTCTAGTGGGCCATTTTTGGTAAGCAGAACTGGCGATGCGGGATGAACCGAACGCGAGGTTAAGGTGCCGGAATTCACGCTCATCAGACACCACAAAAGGTGTTAGTTCA-TCTAGACAGCAGGACGGTGGCCATGGAAGTCGGAATCCGCTAAGGAGTGTGTAACAACTCACCTGCCGAATGAACTAGCCCTGAAAATGGATGGCGCTTAAGCGTGATACCCATACCTCGCCGTCAGCGTTGAAGTGACGC??????????????????GTGGTGGAACTGGTGCTGGTATGGGTACCCTCTTGATTTCCAAAATCCGTGAGGAGTACCCTGACCGCATGATGTGCACGTACTCCGTTGTGCCATCACCCAAGGTGTCTGACACTGTCGTCGAGGTATGGGGTTGAAGCCGCGTTT----TGATGGC---AGTTCGCTTATCAT-----GTTTCTCCAGCCCTACAATGCCACCCTCTCCGTCCATCAGCTTGTTGAGAACTCTGACGAGACTTTCTGCATTGATAACGAAGCCCTTTACGATATCTGCTTCCGAACCCTCAAGCTCTCCACCCCCACCTATGGCGATCTTAACCATCTCGTGTCCATCGTCATGTCTGGTATCACGACTTGCTTGCGTTTCCCCGGTCAGCTTAACTCTGATCTCAGGAAGTTGGCTGTCAACATG
	61  ATTA-ATGAA----TATCTATGGCG---------TTGGTTGTAGCTGGCGTTTA--GGAGC--ATGTGCACACC---------------CGTC---ATTTTT---ATCTTTCCACCTGTGCACTTCATGTAGGCCT-GGA---TAACTCTCGCTCTTT------------------------------TGAGTGG-ATGCAA--GGATTGCT------------GCGTC---------------GCAAGAC----CAGCTCTCTT------------------TGAAT-TTCCAGG-T-CTATGTAT-----C-TTACAAA-CCCC-AA-TAGTATAAT--GAAGAATGTAG---TCAATG-GGCTTT---TAGCCTAT-AAAACAAAATACAACTTTCAGCAACGGATCTCTTGGCTCTCGCATCGATGAAGAACGCAGCGAAATGCGATAAGTAATGTGAATTGCAGAATTCAGTGAATCATCGAATCTTTGAACGCACCTTGCGCTCCTTGGTATTCCGAGGAGCATGCCTGTTTGAGTGTCATTAAATTCTCAACTTCATCAGTTTTGTTA-TGAAAC--TGTG-T-GAAGCTTGGA-TGT-GGGGG--TTGTGCAGAACGCTT--A------A---CTGC-TGACTGCTCCTCTCAAATGGATTAGCGAGTTCA--AACT-GAGCTCC-GTCTATTGGTGTGATAA-TTATCTACGCCGTGGATG-GG-----------ACT---------------TAGACTTGCTTCT--AA--------CCGTCT--GCA------AAGACAAT-----TTTTGACA-ATTTGACCTTTCCCCTAGTAACTGCGAGTGAAGCGGGAAAAGCTCAAATTTAAAATCTGGTGGTCTT-TGGCCATCCGAGTTGTAATCTAGAGAAGTGTTACCCGCGTCGGCCCGTGTACAAGTCTCCTGGAATGGAGCGTCATAGAGGGTGAGAATCCCGTCTTTGACACGGACTACCGAGGC-TTTGTGGTGCGCTCTCAAAGAGTCGAGTTGTTTGGGAATGCAGCTCAAAATGGGTGGTAAATTCCATCTAAAGCTAAATATTGGCGAGAGACCGATAGCGAACAAGTACCGTGAGGGAAAGATGAAAAGAACTTTGGAAAGAGAGTTAAACAGTACGTGAAATTGCTGAAAGGGAAACGCTTGAAGTCAGTCGCGTTGGCCGGAAATCAGCCTTG--C-TTT--TGCGGGGTGTACTTTCTGGTTGACGGGCCAGCATCAGTTTTGACCGGTGGAAAAAGTCTGGGGGAATGTGGCATCTTCGGATGTGTTATAGCCTCCAGTCGTATGCATCGGTTGGGACTGAGGAACTCAGCAC------------------------------TTGTGCTTAGGATGCTGGC--ATAATGGCTTTAATCGACCCGTCTTGAAACACGGACCAAGGAGTCTAACATGCCTGCGAGTGTTTGGGTGGAAAACCCGGACGCGTAATGAAAGTGAAAGTTGAGATCCCTGTCATGGGGAGCATCGACGCCCGGACCAGAAGTTTTCTGACGGCCCTGCGGTAGAGCATGTATGTTGGGACCCGAAAGATGGTGAACTATGCCTGAATAGGGTGAAGCCAGAGGAAACTCTGGTGGAGGCTCGTAGCGATTCTGACGTGCAAATCGATCGTCAAATTTGGGTATAGGGGCGAAAGACTAATCGAACCATCTAGTAGCT???????????????????????????????????????????????????????????????????????????????????????????????????????????????????????????????????????????????????????????????????????????????????????????????????????????????????????????????????????????????????????????????????????????????????????????????????????????????????????????????????????????????????????????????????????????????????????????????????????????????????????????????????????????????????GTGGTGGAACTGGTGCTGGTATGGGTACCCTCTTGATTTCCAAAATCCGTGAGGAGTACCCTGACCGCATGATGTGCACGTACTCCGTTGTGCCATCACCCAAGGTGTCTGACACTGTCGTCGAGGTATGGGGTTGAAGCCGCGTTT----TGATGGC---AGTTCGCTTATCAT-----GTTTCTCCAGCCCTACAATGCCACCCTCTCCGTCCATCAGCTTGTTGAGAACTCTGACGAGACTTTCTGCATTGATAACGAAGCCCTTTACGATATCTGCTTCCGAACCCTCAAGCTCTCCACCCCCACCTATGGCGATCTTAACCATCTCGTGTCCATCGTCATGTCTGGTATCACGACTTGCTTGCGTTTCCCCGGTCAGCTTAACTCTGATCTCAGGAAGTTGGCTGTCAACATG
	62  ATTT-ATGAA----TATCTATGGCG---------TTCGTTGTTGCTGGCTTCTA--GGAGC--ATGTGCACACT---------------CGTC---ATTTTT---ATCTTTCCACCTGTGCACTTAATGTAGGCCT-GGG---TAACTCTCGCTCGTA------------------------------CGAGTGG-ATGCAA--GGATTGCT------------GCATC---------------GCAAGAT----CAGTTTTCTT------------------TGAAT-TTCCAGG-T-CTATGTAT-----TTCTACAAA-CTCC-AA-TCGAATAAT--GAAGAATGTAG---TCAATG-GGCTTT---TAGCCTAT-AAAACAAAATACAACTTTCAGCAACGGATCTCTTGGCTCTCGCATCGATGAAGAACGCAGCGAAATGCGATAAGTAATGTGAATTGCAGAATTCAGTGAATCATCGAATCTTTGAACGCACCTTGCGCTCCTTGGTATTCCGAGGAGCATGCCTGTTTGAGTGTCATTAAATTCTCAACTTCATCAGTTTTGTTA-TGAAAT--TGTG-T-GAAGCTTGGA-TGT-GGGGG--TTGTGCAGAACGCTT--T------A---CTGC-TGACTGCTCCTCTCAAATGGATTAGCGAGTTCG--AACT-GAGCTCT-GTCTATTGGTGTGATAA-TTATCTACGCCGTGGATG-GA-----------ACT---------------TAGACTTGCTTCT--AA--------CCGTCT--GCA------AAGACAAT-----TTTTGACA-ATTTGACCTTTCCCCTAGTAACTGCGAGTGAAGCGGGAAAAGCTCAAATTTAAAATCTGGTGGTCTT-TGGCCATCCGAGTTGTAATCTAGAGAAGTGTTACCCGCGTCGGCCCGTGTACAAGTCTCCTGGAATGGAGCGTCATAGAGGGTGAGAATCCCGTCTTTGACACGGACTACCGAGGC-TTTGTGGTGCGCTCTCAAAGAGTCGAGTTGTTTGGGAATGCAGCTCAAAATGGGTGGTAAATTCCATCTAAAGCTAAATATTGGCGAGAGACCGATAGCGAACAAGTACCGTGAGGGAAAGATGAAAAGAACTTTGGAAAGAGAGTTAAACAGTACGTGAAATTGCTGAAAGGGAAACGCTTGAAGTCAGTCGCGTTGGCCGGAAATCAGCCTTG--C-TTT--TGTGGGGTGTACTTTCTGGTTAACGGGCCAGCATCAGTTTTGACCGGTGGAAAAAGTCTGGAGGAATGTGGCATCTTCGGATGTGTTATAGCCTCTAGTCGTATACATCGGTTGGGACTGAGGAACTCAGCAC------------------------------TTGTGCTTAGGATGCTGGC--ATAATGGCTTTAATCGACCCGTCTTGAAACACGGACCAAGGAGTCTAACATGCCTGCGAGTGTTTGGGTGGAAAACCCGGACGCGTAATGAAAGTGAAAGTTGAGATCCCTGTCATGGGGAGCATCGACGCCCGGACCAGAAGTTTTCTGACGGCCCTGCGGTAGAGCATGTATGTTGGGACCCGAAAGATGGTGAACTATGCCTGAATAGGGTGAAGCCAGAGGAAACTCTGGTGGAGGCTCGTAGCGATTCTGACGTGCAAATCGATCGTCAAATTTGGGTATAGGGGCGAAAGACTAATCGAACCATCTA?????????????????????????????????????????????????????????????????????????????????????????????????????????????????????????????????????????????????????????????????????????????????????????????????????????????????????????????????????????????????????????????????????????????????????????????????????????????????????????????????????????????????????????????????????????????????????????????????????????????????????????????????????????????????????????GTGGTGGAACTGGTGCCGGTATGGGTACCCTCTTGATTTCCAAAATCCGAGAGGAATACCCTGACCGCATGATGTGTACATACTCCGTTGTGCCGTCACCCAAGGTGTCTGACACTGTCGTCGAGGTACGTATCTTTGACGGAGTCG-TTTCTTGGTC---GGTTTGTTTACTTT-----GAACCTCTAGCCCTACAATGCCACCCTCTCCGTCCATCAGCTCGTCGAGAATTCTGACGAGACTTTCTGCATTGATAACGAAGCTCTGTACGATATCTGCTTCCGGACGCTCAAGCTCTCCACCCCCACCTACGGCGATCTTAACCATCTGGTTTCCATCGTCATGTCTGGTATCACGACTTGCTTGCGTTTCCCTGGTCAACTCAACTCTGATCTCAGGAAGTTGGCTGTCAATATG
	63  ATTA-ATGAA----TATCTATGGCG---------TTGGTTGTAGCTGGCTTCTA--GGAGC--ATGTGCACACC---------------CGTC---ATTTTT---ATCTTTCCACCTGTGCACTTAATGTAGGCCT-GGA---TAACTCTCGTTCTTT------------------------------TGAGCGG-ATGCAA--GGATTGCT------------GCGTC---------------GCAAGAC----CAGCTCTCTT------------------TGAAT-TTCCGGG-T-CTATGTAT-----CTTTACAAA-CCCC-AA-ATGTATAAT--GAAGAATGTAG---TCAATG-GGCTTT---TAGCCTAT-AAAACAAAATACAACTTTCAGCAACGGATCTCTTGGCTCTCGCATCGATGAAGAACGCAGCGAAATGCGATAAGTAATGTGAATTGCAGAATTCAGTGAATCATCGAATCTTTGAACGCACCTTGCGCTCCTTGGTATTCCGAGGAGCATGCCTGTTTGAGTGTCATTAAATTCTCAACTTCATCAGTTTTGTTA-TGAAAC--TGTG-T-GAAGCTTGGA-TGT-GGGGG--TTGTGCAGAACGCTT--A------A---CTGC-TGACTGCTCCTCTCAAATGGATTAGCGAGTTCA--AACT-GAGCTCC-GTCTATTGGTGTGATAA-TTATCTACGCCGTGGATG-GA-----------ACT---------------TAGACTTGCTTCT--AA--------CCGTCT--GCA------AAGACAAT-----TTTTGACA-ATTTGACCTTTCCCCTAGTAACTGCGAGTGAAGCGGGAAAAGCTCAAATTTAAAATCTGGTGGTCTC-TGGCCATCCGAGTTGTAATCTAGAGAAGTGTTACCCGCGTCGACCCGTGTACAAGTCTCCTGGAATGGAGCGTCATAGAGGGTGAGAATCCCGTCTTTGACACGGACTACCGAGGC-TTTGTGGTGCGCTCTCAAAGAGTCGAGTTGTTTGGGAATGCAGCTCAAAATGGGTGGTAAATTCCATCTAAAGCTAAATATTGGCGAGAGACCGATAGCGAACAAGTACCGTGAGGGAAAGATGAAAAGAACTTTGGAAAGAGAGTTAAACAGTACGTGAAATTGCTGAAAGGGAAACGCTTGAAGTCAGTCGCGTTGGCCGGAAATCAGCCTTG--C-TTT--TGCGGGGTGTACTTTCTGGTTGACGGGCCAGCATCAGTTTTGACCGGTGGAAAAAGTTTGGGGGAATGTGGCATCTTCGGATGTGTTATAGCCTCTAGTCGTATACATCGGTTGGGACTGAGGAACTCAGCAC------------------------------TTGTGCTTAGGATGCTGGC--ATAATGGCTTTAATCGACCCGTCTTGAAACACGGACCAAGGAGTCTAACATGCCTGCGAGTGTTTGGGTGGAAAACCCGGACGCGTAATGAAAGTGAAAGTTGAGATCCCTGTCATGGGGAGCATCGACGCCCGGACCAGAAGTTCTCTGACGGCCCTGCGGTAGAGCATGTATGTTGGGACCCGAAAGATGGTGAACTATGCCTGAATAGGGTGAAGCCAGAGGAAACTCTGGTGGAGGCTCGTAGCGATTCTGACGTGCAAATCGATCGTCAAATTTGGGTATAGGGGCGAAAGACTAATCGAACCATCTAGTAGCT?????????????????????????????????????????????????????????????????????????????????????????????????????????????????????????????????????????????????????????????????????????????????????????????????????????????????????????????????????????????????????????????????????????????????????????????????????????????????????????????????????????????????????????????????????????????????????????????????????????????????????????????????????????????????????????????????????????????????????????????????????????????????????????????????????????????????????????????????????????????????????????????????????????????????????????????????????????????????????????????????????????????????????????????????????????????????????????????????????????????????????????????????????????????????????????????????????????????????????????????????????????????????????????????????????????????????????
	64  ATTA-ATGAA----TATCTATGGCG---------TTGGTTGTAGCTGGCTTCTA--GGAGC--ATGTGCACACC---------------CGTC---ATTTTT---ATCTTTCCACCTGTGCACTTAATGTAGGCCT-GGA---TAACTCTCGCTCTTT------------------------------TGAGCGG-ATGCAA--GGATTGCT------------GCGTC---------------GCAAGAC----CAGCTCTCTT------------------TGAAT-TTCCAGG-T-CTATGTAT-----CTTTACAAA-CCCC-AA-TTGTATAAT--GAAGAATGTAG---TCAATG-GGCTTT---TAGCCTAT-AAAACAAAATACAACTTTCAGCAACGGATCTCTTGGCTCTCGCATCGATGAAGAACGCAGCGAAATGCGATAAGTAATGTGAATTGCAGAATTCAGTGAATCATCGAATCTTTGAACGCACCTTGCGCTCCTTGGTATTCCGAGGAGCATGCCTGTTTGAGTGTCATTAAATTCTCAACTTCATCAGTTTTGTTA-TGAAAC--TGTG-T-GAAGCTTGGA-TGT-GGGGG--TTGTGCAGAACGCTT--A------A---CTGC-TGACTGCTCCTCTCAAATGGATTAGCGAGTTCA--AACT-GAGCTCC-GTCTATTGGTGTGATAA-TTATCTACGCCGTCGATG-GA-----------ACT---------------TAGACTTGCTTCT--AA--------CCGTCT--GCA------AAGACAAT-----TTTTGACA-ATTTGACCTTTCCCCTAGTAACTGCGAGTGAAGCGGGAAAAGCTCAAATTTAAAATCTGGTGGTCTC-TGGCCATCCGAGTTGTAATCTAGAGAAGTGTTACCCGCGTCGGCCCGTGTACAAGTCTCCTGGAATGGAGCGTCATAGAGGGTGAGAATCCCGTCTTTGACACGGACTACCGAGGC-TTTGTGGTGCGCTCTCAAAGAGTCGAGTTGTTTGGGAATGCAGCTCAAAATGGGTGGTAAATTCCATCTAAAGCTAAATATTGGCGAGAGACCGATAGCGAACAAGTACCGTGAGGGAAAGATGAAAAGAACTTTGGAAAGAGAGTTAAACAGTACGTGAAATTGCTGAAAGGGAAACGCTTGAAGTCAGTCGCGTTGGCCGGAAATCAGCCTTG--C-TTT--TGTGGGGTGTACTTTCTGGTTGACGGGCCAGCATCAGTTTTGACCGGTGGAAAAAGTCTGGAGGAATGTGGCATCTTCGGATGTGTTATAGCCTCTAGTCGTATACATCGGCTGGGACTGAGGAACTCAGCAC------------------------------TTGTGCTTAGGATGCTGGC--ATAATGGCTTTAATCGACCCGTCTTGAAACACGGACCAAGGAGTCTAACATGCCTGCGAGTGTTTGGGTGGAAAACCCGGACGCGTAATGAAAGTGAAAGTTGAGATCCCTGTCATGGGGAGCATCGACGCCCGGACCAGAAGTTTTCTGACGGCCCTGCGGTAGAGCATGTATGTTGGGACCCGAAAGATGGTGAACTATGCCTGAATAGGGTGAAGCCAGAGGAAACTCTGGTGGAGGCTCGTAGCGATTCTGACGTGCAAATCGATCGTCAAATTTGGGTATAGGGGCGAAAGACTAATCGAACCATCTAGTAGCT?????????????????????????????????????????????????????????????????????????????????????????????????????????????????????????????????????????????????????????????????????????????????????????????????????????????????????????????????????????????????????????????????????????????????????????????????????????????????????????????????????????????????????????????????????????????????????????????????????????????????????????????????????????????????????????????????????????????????????????????????????????????????????????????????????????????????????????????????????????????????????????????????????????????????????????????????????????????????????????????????????????????????????????????????????????????????????????????????????????????????????????????????????????????????????????????????????????????????????????????????????????????????????????????????????????????????????
	65  ATTA-TTGAA----TAAATCTGGCG----------TGGTTGTAGCTGGCTCTTA--GGAGC--ATGTGCACGCC---------------CGTC---ATTTTT---ATCTTTCCACCTGTGCACCCTTTGTAGATCT-GGA---TAACCCTCGCTTACC------------------------------CAAGCGG-ATGCAA--GGATTGCT------------GTGTC---------------GAAAGGC----CGGCTCTCTT------------------TGAAT-TTCCAGG-T-CTATGTCT-----TTTTACACA-CCCC-AA-TTGAATGTT--GCAGAATGTAG---TCAATG-GGCCTTCACAAGCCTAT-AAAACTCAATACAACTTTCAGCAACGGATCTCTTGGCTCTCGCATCGATGAAGAACGCAGCGAAATGCGATAAGTAATGTGAATTGCAGAATTCAGTGAATCATCGAATCTTTGAACGCACCTTGCGCTCCTTGGTATTCCGAGGAGCATGCCTGTTTGAGTATCATTAAATTCTCAACCTTACCAGCTTTT------------TGTG-T-AAGGCTTGGA-TGTGTGGGGG-TCGTGCAGGCTGCCT--CGTATGGA---GGCT-GGTCTGCTCCCCTGAAATGCATTAGCGAGTTCA--AACTTGAGCTCC-GTCTATTGGTGTGATAA-TTATCTACACCGTGGATT-GGA----------ACT---------------TAGACTTGCTTCT--AA--------CCGTCCA-ACG------TGGACAATAT---CTTTGACA-ATTTGATCTTTCCCCTAGTAACTGCGAGTGAAGCGGGAAAAGCTCAAATTTAAAATCTGGCAGTCTT-TGGCTGTCCGAGTTGTAATCTAGAGAAGTGTTACCCACGCTGGACCGTGTATAAGTCTCCTGGAATGGAGCGTCATAGAGGGTGAGAATCCCGTCTTTGACACGGACTCCCAGGGC-ATTGTGGTGCGCTCTCAAAGAGTCGAGTTGTTTGGGAATGCAGCTCAAAATGGGTGGTAAATTCCATCTAAAGCTAAATATTGGCGAGAGACCGATAGCGAACAAGTACCGTGAGGGAAAGATGAAAAGAACTTTGGAAAGAGAGTTAAACAGTACGTGAAATTGCTGAAAGGGAAACGCTTGAAGTCAGTCGCGTTGGCCGGAAATCAACCTTG--G-TTCTTACCTGGGCGTACTTTCTGGTTGACGGGCCAGCATCAGTTTTGACCGATGGAAAAATTCCAAGGGAATGTGGCATCTCCGGATGTGTTATAGCCCTTGGTTGTATACGTCGGTTGGGACTGAGGAACTCAGCACGCCGCAAGGCCG-GGTCTTG???????????????????????????????????????????????????????????????????????????????????????????????????????????????????????????????????????????????????????????????????????????????????????????????????????????????????????????????????????????????????????????????????????????????????????????????????????????????????????????????????????????????????????????????????????????????????????????????????????????????????????????????????????????????????????????????????????????????????????????????????????????????????????????????????????????????????????????????????????????????????????????????????????????????????????????????????????????????????????????????????????????????????????????????????????????????????????????????????????????????????????????????????????????????????????????????????????????????????????????????????????????????????????????????????????????????????????????????????????????????????????????????????????????????????????????????????????????????????????????????????????????????????????????????????????????????????????????????????????????????????????????????????????????????????????????????????????????????????????????????????????????????????????????????????????????????????????????????????????????????????
	66  ATTA-TKGAW----TAAWTYTGGCG----------TGGTKGTAGYTGGYTYTTA--GGASC--ATGTGCACGCC---------------CGTC---ATTTTW---ATCTTTCCMCYTGTSCACCCTTKGTRGWTYT-GGW---TAMCCYTCGYTTACC------------------------------CAAGCGG-ATGCAA--GGATTGYT------------GTGTS---------------GAAAGSC----CGGYTYTCTT------------------KGAAT-TTCCAGG-T-YTATGTCT-----TTTTMCMCM-CCCC-AA-TKGAATGTT--SCRGAATGTAG---TCAATG-GGCCTTCMCAAGCCTAW-AAAACTCMATAMAACTTTCARCAACGGATCTCYTGGCTCTCSCATCSATGAARAACGCARCGAAATGSGATAARTAATGKGAATTGSARAATTCARTGAATCMTCSAATCYTTGAACGCACCTTGSGCTCCTTGGTAWTCCGARGARCATGSCTGKTTGARTAWCATTAAATTCTCMACCTTACCARCTTTT------------TGKG-K-AAGGSTTGGA-TGK-GGGGG--TCGKGMAGGYKGCYY--CGTAWGGA---RGST-GGYCTGCTCCCCTGAAATGCATTARCGAGTTCA--AACWTGARCTCC-GTCYAWTGGTGKGATAA-TTAWCTACACCGKGGATT-GGA----------ACT---------------TARACTTGCTTCY--AA--------CCGTCCA-ACG------KGGACAATAW---CYTTGACA-ATTTGATCT????????????????????????????????????????????????????????????????????????????????????????????????????????????????????????????????????????????????????????????????????????????????????????????????????????????????????????????????????????????????????????????????????????????????????????????????????????????????????????????????????????????????????????????????????????????????????????????????????????????????????????????????????????????????????????????????????????????????????????????????????????????????????????????????????????????????????????????????????????????????????????????????????????????????????????????????????????????????????????????????????????????????????????????????????????????????????????????????????????????????????????????????????????????????????????????????????????????????????????????????????????????????????????????????????????????????????????????????????????????????????????????????????????????????????????????????????????????????????????????????????????????????????????????????????????????????????????????????????????????????????????????????????????????????????????????????????????????????????????????????????????????????????????????????????????????????????????????????????????????????????????????????????????????????????????????????????????????????????????????????????????????????????????????????????????????????????????????????????????????????????????????????????????????????????????????????????????????????????????????????????????????????????????????????????????????????????????????????????????????????????????????????????????????????????????????????????????????????????????????????????????????????????????????????????????????????????????????????????????????????????????????????????????????????????????????????????????????????????????????
	67  ATTA-ATGAA----TAACTTTGGCG----------TGGTTGTAGCTGGCTCTTA--GGAGC--ATGTGCACACC---------------CGTC---ATCTTT---ATCTTTCCACCTGTGCACACTATGTAGATCT-GGA---TAACTCTCGCCCTTC------------------------------TGAGCGG-AAACAA--GGATTGCT------------GCGTC---------------GCAAGGC----CAGCTCTCTT------------------TGAAT-TTCCAGG-T-CTATGTC------ATTTACAAA-CCCC-AA-TTGAATGAT--GCAGAATGTCG---TCAATG-GGCTCT---AAGCCTAT-AAAACAAAATACAACTTTCAGCAACGGATCTCTTGGCTCTCGCATCGATGAAGAACGCAGCGAAATGCGATAAGTAATGTGAATTGCAGAATTCAGTGAATCATCGAATCTTTGAACGCACCTTGCGCTCCTTGGTATTCCGAGGAGCATGCCTGTTTGAGTGTCATTAAATTCTCAACCTCACCAGTTTTGTTA-TGAGAC--TGTG-T-AAGGCTTGGA-TGT-GGGGGT-TTGTGCAGGCTGCCT--T------T---TGGC-GGTCTGCTCCCCTGAAATGCATTAGCGAGTTC----ACT-AAGCTCC-GTCTATTGGTGTGATAA-TTATCTACGCCGTGGAAT-GG-----------GTT---------------TAGACTTGCTTCT--AA--------CCGTCC--GCA------AGGACAAC-----TTTTGACA-ATTTGACCT??????????????????????????????????????????????????????????????????????????????????????????????????????????????????????????????????????????????????????????????????????????????????????????????????????????????????????????????????????????????????????????????????????????????????????????????????????????????????????????????????????????????????????????????????????????????????????????????????????????????????????????????????????????????????????????????????????????????????????????????????????????????????????????????????????????????????????????????????????????????????????????????????????????????????????????????????????????????????????????????????????????????????????????????????????????????????????????????????????????????????????????????????????????????????????????????????????????????????????????????????????????????????????????????????????????????????????????????????????????????????????????????????????????????????????????????????????????????????????????????????????????????????????????????????????????????????????????????????????????????????????????????????????????????????????????????????????????????????????????????????????????????????????????????????????????????????????????????????????????????????????????????????????????????????????????????????????????????????????????????????????????????????????????????????????????????????????????GTGGTGGAACTGGTGCTGGAATGGGTACTCTCCTCATCTCCAAGATTCGTGAGGAGTACCCTGACCGCATGATGTGCACGTACTCTGTCGTGCCCTCGCCCAAGGTTTCCGACACCGTCGTTGAGGTGAGTCGCGATATGGAAGATTGGAAGCGCGAC---GAGTTGCTAACTGTG--GATTCTCTGTAGCCCTACAACGCCACCCTCTCCGTCCATCAGCTCGTCGAGAACTCCGATGAGACCTTCTGTATCGATAACGAGGCTCTCTACGACATCTGCTTCCGCACCCTCAAGCTCTCCACCCCCACCTACGGCGACCTTAACCACCTCGTGTCGATCGTCATGTCGGGTATCACGACTTGCCTGCGTTTCCCTGGTCAGCTTAACTCTGACCTCAGGAAGTTGGCTGTTAACATG
	69  ATTA-ATGAA----TAAC-TTGATG----------TGGTTGTAGCTGGCTCTTC--GGAGT--ATGTGCACACC---------------CATC---ATC-TT---ATCTTTCCACCTGTGCACTCAATGTAGATCT-GGA---TAACTCTCGCTCTTC------------------------------GGGGCGG-AAACAA--GGATTGCT------------GTGTC---------------GAAAGAC----CAGCTCTCTT------------------TGAAT-TTCCAGG-T-CTATGTCA-------TTACAAA-CTCC-AA-TTGAATGAT--GCAGAATGTAG---TCAATG-GGCTCT---AAGCCTAT-AAAACAAAATACAACTTTCAGCAACGGATCTCTTGGCTCTCGCATCGATGAAGAACGCAGCGAAATGCGATAAGTAATGTGAATTGCAGAATTCAGTGAATCATCGAATCTTTGAACGCACCTTGCGCTCCTTGGTATTCCGAGGAGCATGCCTGTTTGAGTGTCATTAAATTCTCAACCTCACCAGTTTTGTTA-TGAGAC--TGTG-T-AAGGCTTGGA-TGT-GGGGGT-TTCTGCAGGCTGCCT--C------T---GTGC-GGTCTGCTCCCCTGAAATGCATTAGCGAGTTC----ACT-AAGCTCC-GTCTATTGGTGTGATAA-TTATCTACGCCGTGGAAT-GG-----------GTT---------------TAGACTTGCTTCT--AA--------CCGTCT--GCA------AAGACAAC-----TTTTGACA-ATTTGACCT?????????????????AGTGAAGCGGGAAAAGCTCAAATTTAAAATCTGGTGGTCTT-TGGCCATCCGAGTTGTAATCTAGAGAAGTGTTACCCGCGTCGGACCGTGTACAAGTCTCCTGGAATGGAGCGTCATAGAGGGTGAGAATCCCGTCTTTGACACGGACCCCCGATGC-TTTGTGGTGCGCTCTCAACGAGTCGAGTTGTTTGGGAATGCAGCTCAAAATGGGTGGTAAATTCCATCTAAAGCTAAATATTGGCGAGAGACCGATAGCGAACAAGTACCGTGAGGGAAAGATGAAAAGAACTTTGGAAAGAGAGTTAAACAGTACGTGAAATTGCTGAAAGGGAAACGCTTGAAGTCAGTCGCGTTGGCCGGAAATCAGCCTTC--C-TTT--TGGTTGGTGTACTTTCTGGTTGACGGGCCAGCATCAGTTTTGACCGGTGGAAAAAGTTGTAGGGAATGTGGCATCTTCGGGTGTGTTATAGCCTTGCTTCGTATACATCGGTTGGGACTGAGGAACTCAGCACGCCGCAAGGCCG-GGG-TTC-GCCCACG-TTCGTGCTTAGGATGCTGGC--ATAATGGCTTTAATCGACCCGTCTTGAAACACGGACCAAGGAGTCTAACATGCCTGCGAGTGTTTGGGTGGAAAACCCGAGCGCGTAATGAAAGTGAAAGTCGAGATCCTTGTCATGGGGAGCATCGACGCCCGGACCAGACGTTTTCTGACGGTTCTGCGGTAGAGCATGTATGTTGGGACCCGAAAGATGGTGAACTATGCCTGAATAGGGTGAAGCCAGAGGAAACTCTGGTGGAGGCTCGTAGCGATTCTGACGTGCAAATCGATCGTCAAATTTGGGTATAGGGGCGAAAGACTAATCGAACCATCTAGTAGCTGGTTCCTGCCGAAGTTTCCCTCAGGATAGCAGAAACTCATATCAGATTTATGTGGTAAAGCGAATGATTAGAGGCCTTGGGGTTGAAACAACCTTAACCTATTCTCAAACTTTAAATATGTAAGAACAAGCCGTCTCTTAATTGGACCGCTTGGCGATTGAGAGTTTCTAGTGGGCCATTTTTGGTAAGCAGAACTGGCGATGCGGGATGAACCGAACGCGAGGTTAAGGTGCCGGAATACACGCTCATCAGACACCACAAAAGGTGTTAGTTCA-TCTAGACAGCAGGACGGTGGCCATGGAAGTCGGAATCCGCTAAGGAGTGTGTAACAACTCACCTGCCGAATGAACTAGCCCTGAAAATGGATGGCGCTTAAGCGTGTTACCCATACCTCGCCGTCAG????????????????????????????????????????????????????????????CCTCCTTATCTCC-AGATTCGTGAGGAATACCCTGACCGCATGATGTGCACGTACTCCGTCGTGCCCTCGCCCAAGGTCTCGGATACCGTCGTTGAGGTGAGTGGCCGAACGCGAATACGCGAGAAGCAG---AGATTGACAAATGCACGATAACAGGATAGCCCTACAACGCCACCCTCTCCGTGCACCAGCTTGTTGAGAACTCCGACGAGACCTTCTGTATCGATAACGAGGCTCTCTACGATATCTGTTTCCGCACCCTCAAGCTCTCCACCCCCACCTACGGCGATCTCAACCACCTCGTCTCCGTCGTCATGTCGGGTATCACCACTTGCTTGCGTTTCCCTGGTCAGCTCAACTCTGACCTCAGGAAGTTGGCTGTTAACATG
	7   ATTA-ACGAA----TAACTATGGTT----------GGGCAGTCGCTGGCTCCTC--GGAGC--ATGTGCACGCCCA-------------CACC---ATTTTT---ATCTATCCACCTGTGCACCGACTGTAGGTCT-GGA---TACCTCTCGCCCTTCA----------------------------CTGGGCGG-ATGCGA--GGATTGCC------------CTCCT----------------------G---GGGCTCTCCT------------------CGAAT-TTCCAGGCT-CTACGTCT-----TTTTACACA-CCCC-AAGTAGTATGAT--GCAGAATGTAG---TCAGTG-GGCTTT-A-CAGCCTAT-AAAACACTATACAACTTTCAGCAACGGATCTCTTGGCTCTCGCATCGATGAAGAACGCAGCGAAATGCGATAAGTAATGTGAATTGCAGAATTCAGTGAATCATCGAATCTTTGAACGCACCTTGCGCTCCTTGGTATTCCGAGGAGCATGCCTGTTTGAGTGTCATTAAATTCTCAACCTCACCAGTTTTCTGA-----AC--TGTC-T-GAGGCTTGGA-TGT-GGGGGT-TTGTGCAGGCTGCCT--T----------TGGC-GGTCTGCTCCCCTGAAATGCATTAGCGGGTTCA--TACTGAACCTCC-GTCTATTGGTGTGATAA-TTATCTACGCCGTGGACG-AG-----------GAT---------------CAGACTCGCTTCT--AA--------CTGTCC--GCA------AGGACAATA----CCTTGACA--ATTGACCTTTCCCCTAGTAACTGCGAGTGAAGCGGGAAAAGCTCAAATTTAAAATCTGGCGGTCTT-TGGCCGTCCGAGTTGTAATCTAGAGAAGTGTTACCCGCGTCGGACCGTGTACAAGTCTCCTGGAATGGAGCGTCATAGAGGGTGAGAATCCCGTCTTTGACACGGACTACCGAGGC-TTTGTGGTGCGCTCTCAAAGAGTCGAGTTGTTTGGGAATGCAGCTCAAAATGGGTGGTAAATTCCATCTAAAGCTAAACATTGGCGAGAGACCGATAGCGAACAAGTACCGTGAGGGAAAGATGAAAAGAACTTTGGAAAGAGAGTTAAACAGTACGTGAAATTGCTGAAAGGGAAACGCTTGAAGTCAGTCGCGTCGTCCGGGAATCAGCCTTC--C-TTC--TGGTTGGTGTACTTCCTGGTTGACGGGCCAGCATCAGTTTTGACCGGTGGAAAAAGTTCGAGGGAATGTGGCACCTCCGGGTGTGTTATAGCCCTTGTTCGTATGCATCGGTTGGGACTGAGGAACTCAGCACGCCGCAAGGCCG-GGA-TTC-GTCCACG-TTCGTGCTTAGGATGCTGGC--ATAATGGCTTTAATCGACCCGTCTTGAAACACGGACCAAGGAGTCTAACATGCCTGCGAGTGTTTGGGTGGAAAACCCGAGCGCGTAATGAAAGTGAAAGTTGAGATCCCTGTCATGGGGAGCATCGACGCCCGGACCTGACGTTCTCTGACGGTTCTGCGGTAGAGCATGTATGTTGGGACCCGAAAGATGGTGAACTATGCCTGAATAGGGTGAAGCCAGAGGAAACTCTGGTGGAGGCTCGTAGCGATTCTGACGTGCAAATCGATCGTCAAATTTGGGTATAGGGGCGAAAGACTAATCGAACCC???????????????????????????????????????????????????????????????????????????????????????????????????????????????????????????????????????????????????????????????????????????????????????????????????????????????????????????????????????????????????????????????????????????????????????????????????????????????????????????????????????????????????????????????????????????????????????????????????????????????????????????????????????????????????????????????????????????????????????????????????????????????????????????????????????????????????????????????????????????????????????????????????????????????????????????????????????????????????????????????????????????????????????????????????????????????????????????????????????????????????????????????????????????????????????????????????????????????????????????????????????????????????????????????????????????????????????????????
	70  ATTA-ATGAA----TAACTTTGGCG----------TGGTTGTAGCTGGCTCTTA--GGAGC--ATGTGCACACC---------------CGTC---ATCTTT---ATCTTTCCACCTGTGCACATAATGTAGATCT-GGA---TAACTCTCGCTCTTC------------------------------GGAGCGG-AAACAA--GGATTGCT------------GCGTC---------------GCAAGAC----CAGCTCTCTT------------------TGAAT-TTCCAGG-T-CTATGTC------ATTTACAAA-CCCC-AA-TTGAATGAT--GAAGAATGCAG---TCAATG-GGCTCT---AAGCCTAT-AAAACTAAATACAACTTTCAGCAACGGATCTCTTGGCTCTCGCATCGATGAAGAACGCAGCGAAATGCGATAAGTAATGTGAATTGCAGAATTCAGTGAATCATCGAATCTTTGAACGCACCTTGCGCTCCTTGGTATTCCGAGGAGCATGCCTGTTTGAGTGTCATTAAATTATCAACCTCACCAGTTTTGTAA-TGAAAC--TGTG-T-AAGGCTTGGA-TGT-GGGGGT-TTTTGCAGGCTGCCT--C------T---GTGC-GGTCTGCTCCCCTAAAATGCATTAGCGAGTTC----ACT-AAGCTCC-GTCTATTGGTGTGATAA-TTATCTACGCCGTGGAAT-GG-----------GTT---------------TAGACTTGCTTCT--AA--------CCGTCT--GCA------AAGACAAC-----TTTTGACA-ATTTGACCT?????????????????AGTGAAGCGGGAAAAGCTCAAATTTAAAATCTGGTGGTCTT-CGGCCATCCGAGTTGTAATCTAGAGAAGTGTTACCCGCGTCGGACCGTGTACAAGTCTCCTGGAATGGAGCGTCATAGAGGGTGAGAATCCCGTCTTTGACACGGACCCCCGAGGC-TTTGTGGTGCGCTCTCAAAGAGTCGAGTTGTTTGGGAATGCAGCTCAAAATGGGTGGTAAATTCCATCTAAAGCTAAATATTGGCGAGAGACCGATAGCGAACAAGTACCGTGAGGGAAAGATGAAAAGAACTTTGGAAAGAGAGTTAAACAGTACGTGAAATTGCTGAAAGGGAAACGCTTGAAGTCAGTCGCGTTGGCCGGAAATCAGCCTTC--C-TTT--TGGTTGGTGCATTTTCTGGTTGACGGGCCAGCATCAGTTTTGACCGGTGGATAAAGTTGTAAGGAATGTGGCATCTTCGGGTGTGTTATAGCCTTGCTTCGTATACATCGGTTGGGACTGAGGAACTCAGCACGCCGAAAGGCCG-GGG-TTC-GCCCACG-TTCGTGCTTAGGATGCTGGC--ATAATGGCTTTAATCGACCCGTCTTGAAACACGGACCAAGGAGTCTAACATGCCTGCGAGTGTTTGGGTGAAAAACCCGAGCGCGTAATGAAAGTGAAAGTCGAGATCCTTGTCATGGGGAGCATCGACGCCCGGACCAGAAGTTTTCTGACGGCCCTGCGGTAGAGCATGTATGTTGGGACCCGAAAGATGGTGAACTATGCCTGAATAGGGTGAAGCCAGAGGAAACTCTGGTGGAGGCTCGTAGCGATTCTGACGTGCAAATCGATCGTCAAATTTGGGTATAGGGGCGAAAGACTAATCGAACCATCTAGTAGCTGGTTCCTGCCGAAGTTTCCCTCAGGATAGCAGAAACTCATATCAGATTTATGTGGTAAAGCGAATGATTAGAGGCCTTGGGGTTGAAACAACCTTAACCTATTCTCAAACTTTAAATATGTAAGAACAAGCCGTCTCTTAATTGGACCGCTTGGCGATTGAGAGTTTCTAGTGGGCCATTTTTGGTAAGCAGAACTGGCGATGCGGGATGAACCGAACGCGAGGTTAAGGTGCCGGAATACACGCTCATCAGACACCACAAAAGGTGTTAGTTCA-TCTAGACAGCAGGACGGTGGCCATGGAAGTCGGAATCCGCTAAGGAGTGTGTAACAACTCACCTGCCGAATGAACTAGCCCTGAAAATGGATGGCGCTTAAGCGTGTTACCCATACCTCGCCGTCAG????????????????????????????????GTGGTGGAACTGGTGCTGGAATGGGTACCCTCCTCATTTCCAAGATTCGCGAGGAGTACCCTGACCGCATGATGTGCACGTACTCCGTCGTGCCCTCACCCAAGGTCTCGGATACCGTTGTTGAGGTGCGTGGCAGCTTTCTTCCTG------GGGCG--ACTGTTACTGACTCG------GATAAATAGCCCTACAACGCGACCCTCTCCGTCCACCAGCTTGTTGAGAACTCTGACGAGACCTTCTGTATCGATAACGAGGCTCTCTACGATATCTGCTTCCGCACTCTCAAGCTCTCCACCCCCACCTATGGCGATCTCAACCACCTCGTGTCCATCGTCATGTCGGGTATCACTACTTGCTTGCGTTTCCCTGGTCAGCTCAACTCTGATCTCAGGAAGTTGGCTGTTAACATG
	71  ???????????????????????????????????TGGTTGTAGCTGGCTCCTA--GGAGT--ATGTGCACGCC---------------CGTC---ATC-TT---ATCTTTCCACCTGTGCACATAATGTAGATCT-GGA---TAACTCTCGCTCTTC------------------------------GGGGCGG-AAACAA--GGATTGCT------------GCGTC---------------GCAAGAC----CAGCTCTCTT------------------TGAAT-TTCCAGG-T-CTATG-----------TACAAA-CCCC-AA-TCGAATGAT--GTAGAATGTAG---TCAATG-GGCTC------GCCTAT-AAAACAAAATACAACTTTCAGCAACGGATCTCTTGGCTCTCGCATCGATGAAGAACGCAGCGAAATGCGATAAGTAATGTGAATTGCAGAATTCAGTGAATCATCGAATCTTTGAACGCACCTTGCGCTCCTTGGTATTCCGAGGAGCATGCCTGTTTGAGTGTCATTAAATTCTCAACCTCACCAGTTTTGTAA-CGAGAC--TGTG-T-AAGGCTTGGA-TGT-GGGGGT-TTATGCAGGCTGCCT--C------T---GTGC-GGTCTGCTCCCCTGAAATGCATTAGCGAGTTC----ACT-AAGCTCC-GTCTATTGGTGTGATAA-TTATCTACGCCGTGGAAT-GG-----------GTT---------------TAGACTTGCTTCT--AA--------CCGTCT--GCA------TGG???????????????????????????????????????????????????????????????????????????????????????TGGCCATCCGAGTTGTAATCTAGAGAAGTGTTACCCGCGTCGGACCGTGTACAAGTCTCCTGGAATGGAGCGTCATAGAGGGTGAGAATCCCGTCTTTGACACGGACGCCCGATGC-TTTGTGGT--GCTCTCAACGAGTCGAGTTGTTTGGGAATGCAGCTCAAAATGGGTGGTAAATTCCATCTAAAGCTAAATATTGGCGAGAGACCGATAGCGAACAAGTACCGTGAGGGAAAGATGAAAAGAACTTTGGAAAGAGAGTTAAACAGTACGTGAAATTGCTGAAAGGGAAACGCTTGAAGTCAGTCGCGTTGGCCGGAAATCAGCCTTC--C-TTT--TGGTTGGTGTACTTTCTGGTTGACGGGCCAGCATCAGTTTTGACCGGTGGAAAAAGTTGTAGGGAATGTGGCATCTTCGGGTGTGTTATAGCCCTGCTTCGTATACATCGGTTGGGACTGAGGAACTCAGCACGCCGCAAGGCCG-GGG-TTC-GCCCACG-TTCGTGCTTAGGATGCTGGC--ATAATGGCTTTAATCGACCCGTCTTGAAACACGGACCAAGGAGTCTAACATGCCTGCGAGTGTTTGGGTGGAAAACCCGAGCGCGTAATGAAAGTGAAAGTCGAGATCCTTGTCATGGGGAGCATCGACGCCCGGACCAGACGTTTTCTGACGGTTCTGCGGTAGAGCATGTATGTTGGGACCCGAAAGATGGTGAACTATGCCTGAATAGGGTGAAGCCAGAGGAAACTCTGGTGGAGGCTCGTAGC??????????????????????????????????????????????????????????????????????????????????????????????????????????????????????????????????????????????????????????????????????????????????????????????????????????????????????????????????????????????????????????????????????????????????????????????????????????????????????????????????????????????????????????????????????????????????????????????????????????????????????????????????????????????????????????????????????????????????????????????????????????????????????????GTGGTGGAACTGGTGCTGGAATGGGTACCCTCCTCATCTCCAAGATTCGCGAGGAGTACCCTGATCGCATGATGTGCACGTACTCCGTGGTGCCCTCGCCCAAGGTCTCGGATACCGTCGTTGAGGTGAGTGGCAACGTTGAAAGGG-CGATAAGCAG---AGACTGATGAACGC----GCGATGAATAGCCCTACAACGCGACACTCTCCGTGCACCAGCTTGTCGAGAACTCTGACGAGACCTTCTGTATCGATAACGAGGCTCTCTACGACATCTGCTTCCGCACCCTCAAGCTCTCCACCCCCACCTACGGCGACCTCAACCACCTCGTCTCCGTCGTCATGTCGGGTATCACCACTTGCTTGCGTTTCCCTGGTCAGCTCAACTCTGACCTCAGGAAGTTGGCTGTTAACATG
	72  ATTA-ATGAA----TAACTTTGGCG----------TGGTTGTAGCTGGCTTTTA--GGAGC--AAATGCACACC---------------CGTC---GTCGWT---GATTTTCCACCTGTGCACATAAGGTAGATCT-GGA---TAACTCTCGCTYTTC------------------------------GGAGCGG-AAACAA--GGATTGCT------------GCGTC---------------GCAAGGC----CAGCTCTCTT------------------TGAAT-TTCCAGG-T-CTATGTCA-----TTTTACAAA-CCCC-AA-TTGAATGAT--GAAGAATGTAG---TCAATG-GGCTCT---AAGCCTAT-AAAACAAAATACAACTTTCAGCAACGGATCTCTTGGCTCTCGCATCGATGAAGAACGCAGCGAAATGCGATAAGTAATGTGAATTGCAGAATTCAGTGAATCATCGAATCTTTGAACGCACCTTGCGCTCCTTGGTATTCCGAGGAGCATGCCTGTTTGAGTGTCATTAAATTCTCAACCTCACCAGTTTTGTCA-TGAGAC--TGTG-T-AAGGCTTGGA-TGT-GGGGGT-TTGTGCAGGCTGCCT--C------A---GCGC-GGTCTGCTCCCCTGAAATGCATTAGCGAGTTC----ACT-AACCTCC-GTCAATTGGTGTGATAA-TTATCTACGCCGTGGTAC-GG-----------GTT---------------TAAACTTGCTTCT--AT--------CCGTCT--GCA------AAGACAAC-----TTTTGACA-ATTTGACCT???????????????????????????????????????????AA?TCTGGTGGTCTT-TGGCTGCCCGAGTTGTAATCTAGAGAAGTGTTACCCGCGTCGGACCGTGTACAAGTCTCCTGGAATGGAGCGTCATAGAGGGTGAGAATCCCGTCTTTGACACGGACTACCGAGGC-TTTGTGGTGCGCTCTCAAAGAGTCGAGTTGTTTGGGAATGCAGCTCAAAATGGGTGGTAAATTCCATCTAAAGCTAAATATTGGCGAGAGACCGATAGCGAACAAGTACCGTGAGGGAAAGATGAAAAGAACTTTGGAAAGAGAGTTAAACAGTACGTGAAATTGCTGAAAGGGAAACGCTTGAAGTCAGTCGCGTTGGCCGGAAATCAGCCTTC--C-TTT--TGGTTGGTGTATTTTCTGGTTGACGGGCCAGCATCAGTTTTGACCGGTGGATAAAGTTGAGGGGAATGTGGCATCTTCGGGTGTGTTATAGCCTCTTTTCGTATACATCGGTTGGGACTGAGGAACTCAGCACGCCGCAAGGCCG-GGT-TTC-GACCACG-TTCGTGCTTAGGATGCTGGC--ATAATGGCTTTAATCGACCCGTCTTGAAACACGGACCAAGGAGTCTAACATGCCTGCGAGTGTTTGGGTGGAAAACCCGAGCGCGTAATGAAAGTGAAAGTCGAGATCCTTGTCATGGGGAGCATCGACGCCCGGACCAGACGTTTTCTGACGGCCCTGCGGTAGAGCATGTATGTTGGGACCCGAAAGATGGTGAACTATGCCTGAATAGGGTGAAGCCAGAGGAAACTCTGGTGGAGGCTCGTAGCGATTCTGACGTGCAAATCGATCGTCAAATTTGGGTATAGGGGCGAAAGACTAATCGAACCATCTAGTAGCTGGTTCCTGCCGAAGTTTCCCTCAGGATAGCAGAAACTCATATCAGATTTATGTGGTAAAGCGAATGATTAGAGGCCTTGGGGTTGAAACAACCTTAACCTATTCTCAAACTTTAAATATGTAAGAACAAGCCGTCTCTTAATTGGACCGCTTGGCGATTGAGAGTTTCTAGTGGGCCATTTTTGGTAAGCAGAACTGGCGATGCGGGATGAACCGAACGCGAGGTTAAGGTGCCGGAATACACGCTCATCAGACACCACAAAAGGTGTTAGTTCA-TCTAGACAGCAGGACGGTGGCCATGGAAGTCGGAATCCGCTAAGGAGTGTGTAACAACTCACCTGCCGAATGAACTAGCCCTGAAAATGGATGGCGCTTAAGCGTGTTACCCATACCTCGCCGTCAG??????????????????????????????????????????????????????????????????????????????????????????????????????????????????????????????????????????????????????????????????????????????????????????????????????????????????????????????????????????????????????????????????????????????????????????????????????????????????????????????????????????????????????????????????????????????????????????????????????????????????????????????????????????????????????????????????
	73  ATTA-ATGAA----TAACTTTGGCG----------TGGTTGTAGCTGGTTCTTA--GGAGC--ATGTGCACACC---------------CGTC---ATCTTT---ATCTTTCCACCTGTGCACAACATGTAGATCT-GGA---TAACTCTCGCTCCTCTT-------------------------GTAGGGGCGG-AAACAG--GGATTGCT------------GCGTC---------------GCAAGGC----CAGCTCTCCT------------------TGAAT-TTCCAGG-T-CTATGT-------CTTTACAAA-CCCC-AA-TTGAATGAT--GAAGAATGTAG---TCAATG-GGCTCT---AAGCCTAT-AAAACAAAATACAACTTTCAGCAACGGATCTCTTGGCTCTCGCATCGATGAAGAACGCAGCGAAATGCGATAAGTAATGTGAATTGCAGAATTCAGTGAATCATCGAATCTTTGAACGCACCTTGCGCTCCTTGGTATTCCGAGGAGCATGCCTGTTTGAGTGTCATTAAATTCTCAACCTCACCAGTTTTGTCACCGAAAC--TGTG-TGAAGGCTTGGA-TGT-GGAGGT-TTTTGCAGGCTGCCT--C------T---GTGC-GGTCTGCTCCTCTGAAATGCATTAGCGAGTTT---CACT-AAGCTCC-GTCTATTGGTGTGATAA-TTATCTACGCCGTGGAAG-GG-----------GTT---------------TAGACTTGCTTCT--AA--------CCGTCC--GCA------AGGACAACA----CTTTGACA-ATTTGACCT?????????????????AGTGAAGCGGGAAAAGCTCAAATTTAAAATCTGGTGGTCTT-CGGCCATCCGAGTTGTAATCTAGAGAAGTGTTACCCGCGTCGGACCGTGTACAAGTCTCCTGGAATGGAGCGTCATAGAGGGTGAGAATCCCGTCTTTGACACGGACTACCGAGGC-TTTGTGGTGCGCTCTCAAAGAGTCGAGTTGTTTGGGAATGCAGCTCAAAATGGGTGGTAAATTCCATCTAAAGCTAAATATTGGCGAGAGACCGATAGCGAACAAGTACCGTGAGGGAAAGATGAAAAGAACTTTGGAAAGAGAGTTAAACAGTACGTGAAATTGCTGAAAGGGAAACGCTTGAAGTCAGTCGCGTTGGCCGGAAATCAGCCTTC--C-TTT--TGGTTGGTGTACTTTCTGGTTGACGGGCCAGCATCAGTTTTGACCGGTGGATAAAGTTGTGAGGAATGTGGCATCTTCGGGTGTGTTATAGCCTCGCTTCGTATACATCGATTGGGACTGAGGAACTCAGCACGCCGAAAGGCCG-GGG-TTC-GCCCACG-TTCGTGCTTAGGATGCTGGC--ATAATGGCTTTAATCGACCCGTCTTGAAACACGGACCAAGGAGTCTAACATGCCTGCGAGTGTTTGGGTGGAAAACCCGAGCGCGTAATGAAAGTGAAAGTCGAGATCCTTGTCATGGGGAGCATCGACGCCCGGACCAGAAGTTTACGGACGGCCCTGCGGTAGAGCATGTATGTTGGGACCCGAAAGATGGTGAACTATGCCTGAATAGGGTGAAGCCAGAGGAAACTCTGGTGGAGGCTCGTAGCGATTCTGACGTGCAAATCGATCGTCAAATTTGGGTATAGGGGCGAAAGACTAATCGAACCATCTAGTAGCTGGTTCCTGCCGAAGTTTCCCTCAGGATAGCAGAAACTCATATCAGATTTATGTGGTAAAGCGAATGATTAGAGGCCTTGGGGTTGAAACAACCTTAACCTATTCTCAAACTTTAAATATGTAAGAACAAGCCGTCTCTTAATTGGACCGCTTGGCGATTGAGAGTTTCTAGTGGGCCATTTTTGGTAAGCAGAACTGGCGATGCGGGATGAACCGAACGCGAGGTTAAGGTGCCGGAATACACGCTCATCAGACACCACAAAAGGTGTTAGTTCA-TCTAGACAGCAGGACGGTGGCCATGGAAGTCGGAATCCGCTAAGGAGTGTGTAACAACTCACCTGCCGAATGAACTAGCCCTGAAAATGGATGGCGCTTAAGCGTGTTACCCATACCTCGCCGTCAG????????????????????????????????GTGGTGGAACTGGTGCTGGAATGGGTACCCTCCTCATCTCCAAGATTCGTGAGGAGTACCCTGACCGCATGATGTGCACATACTCTGTTGTGCCGTCACCCAAGGTGTCTGACACCGTCGTTGAGGTGAGTGCGCGTATGAGTATCA-GGAGGGGTTG---AGGCTTACGTTCAG------TTCGATTAGCCCTACAACGCTACGCTCTCCGTGCATCAGCTCGTTGAGAACTCTGACGAGACCTTCTGTATCGATAACGAGGCTCTTTACGATATCTGCTTCCGCACCCTCAAGCTCTCCACTCCCACCTACGGCGATCTCAACCATCTCGTGTCCATCGTCATGTCGGGCATCACAACATGCTTGCGTTTCCCCGGTCAGCTCAACTCTGATCTCAGGAAGTTGGCTGTTAACATG
	74  ATTA-ATGAA----TAACTTTGGCG----------TGGTTGTAGCTGGCTCTTA--GGAGC--ATGTGCACACC---------------CGTC---ATCTTT---ATCTTTCCACCTGTGCACACAATGTAGATCT-GGA---TAACTCTCGCTCTTC------------------------------GGAGCGG-AAACAA--GGATTGCT------------GCGTC---------------GAAAGGC----CAGCTCTCTT------------------TGAAT-TTCCAGG-T-CTATGTC------ATTTACAAA-CCCC-AA-TTGAATGAT--GAAGAATGAAG---TCAATG-GGCTCT---AAGCCTAT-AAAACAAAATACAACTTTCAGCAACGGATCTCTTGGCTCTCGCATCGATGAAGAACGCAGCGAAATGCGATAAGTAATGTGAATTGCAGAATTCAGTGAATCATCGAATCTTTGAACGCACCTTGCGCTCCTTGGTATTCCGAGGAGCATGCCTGTTTGAGTGTCATTAAATTATCAACCTCACCAGTTTTGTTA-TGAGAC--TGTG-T-AAGGCTTGGA-TGT-GGGGGT-TTATGCAGGCTGCCT--C------T---GTGC-GGTCTGCTCCCCTGAAATGTATTAGCGAGTTC----ACT-AAGCTCC-GTCTATTGGTGTGATAA-TTATCTACGCCGTGGAAT-GG-----------GTT---------------TAGACTTGCTTCT--AA--------CCGTCT--GCA------AAGACAAC-----TTTTGACA-A-TTGACCT?????????????????AGTGAAGCGGGAAAAGCTCAAATTTAAAATCTGGTGGTCTT-CGGCCATCCGAGTTGTAATCTAGAGAAGTGTTACCCGCGTCGGACCGTGTACAAGTCTCCTGGAATGGAGCGTCATAGAGGGTGAGAATCCCGTCTTTGACACGGACTACCGAGGC-TTTGTGGTGCGCTCTCAAAGAGTCGAGTTGTTTGGGAATGCAGCTCAAAATGGGTGGTAAATTCCATCTAAAGCTAAATATTGGCGAGAGACCGATAGCGAACAAGTACCGTGAGGGAAAGATGAAAAGAACTTTGGAAAGAGAGTTAAACAGTACGTGAAATTGCTGAAAGGGAAACGCTTGAAGTCAGTCGCGTTGGCCGGAAATCAGCCTTC--C-TTT--TGGTTGGTGTACTTTCTGGTTGACGGGCCAGCATCAGTTTTGACCGGTGGATAAAGTTGTGAGGAATGTGGCATCTTCGGGTGTGTTATAGCCTCGCTTCGTATACATCGGTTGGGACTGAGGAACTCA-CACGCCGAAAGGCCG-GGG-TTC-GCCCACG-TTCGTGCTTA-GATGCTGGC--ATAATGGCTTTAATC-ACCCGTCTTGAAACAC??????????????????????????????????????????????????????????????????????????????????????????????????????????????????????????????????????????????????????????????????????????????????????????????????????????????????????????????????????????????????????????????????????????????????????????????????????????????????????????????????????????????????????????????????????????????????????????????????????????????????????????????????????????????????????????????????????????????????????????????????????????????????????????????????????????????????????????????????????????????????????????????????????????????????????????????????????????????????????????????????????????????????????????????????????????????????????????????????????????????????GTGGTGGAACTGGTGCTGGAATGGGTACCCTCCTTATCTCCAAGATTCGTGAGGAGTACCCTGACCGCATGATGTGCACGTACTCTGTTGTGCCTTCACCCAAGGTCTCGGATACCGTCGTTGAGGTGCGTGGCGAGATTGAGGAGA-------CGCG--ATAGCGACTGACTCG-----CGATGATTAGCCCTACAACGCGACCCTGTCCGTCCACCAGCTTGTTGAGAACTCTGACGAGACCTTCTGTATCGATAACGAGGCCCTCTACGATATCTGCTTCCGCACCCTCAAGCTCTCCACCCCCACCTACGGCGATCTTAACCACCTCGTTTCCATCGTCATGTCGGGTATCACCACTTGTTTGCGTTTCCCTGGTCAGCTTAACTCTGATCTCAGGAAGTTGGCTGTCAACATG
	75  ATTA-TTGAA----TAAACTTGGTG----------TGGTTGTCGCTGGCTTCTA--GGAGC--ATGTGCACACC---------------CTCC---ATTTTT---ATCTATCCACCTGTGCACATTATGTAGACTT-GGA---TAACTCTCGCTTTCT------------------------------AAAGCGG-AAACAG--AGATTGCT------------TTT----------------------------GGGCTTTCTT------------------TGAAT-TTCCAAG-T-CTATGTTAT----CCTTACACA-CCCC-AA--TGAATGTT--ATAGAATGTAG---TCAATG-GGCTTT-TATGGCCTAT-AAAACTTAATACAACTTTCAGCAACGGATCTCTTGGCTCTCGCATCGATGAAGAACGCAGCGAAATGCGATAAGTAATGTGAATTGCAGAATTCAGTGAATCATCGAATCTTTGAACGCACCTTGCGCTCCTTGGTATTCCGAGGAGCATGCCTGTTTGAGTGTCATTAAATTCTCAACCTCACCAGTTTTGTTT-CAAAAC--TGTG-T-AAGGCTTGGATTAT-GGGGGT-TTATGCAGGCTCATT---------T---TTGT-AGTCAGCTCCCCTGAAACACATTAGCGAGTTGT--AACTAGGACTCC-TTCTATTGGTGTGATAA-TTATCTACGCCGTGGATT-GG-----------TCT---------------TAGACTTGCTTCT--AA--------TCGTCC--GTA------AGGACAAT-----ATATGACA-ATTTGACCTTTCCCCTAGTAACTGCGAGTGAAGCGGGAAAAGCTCAAATTTAAAATCTGGCGGTCTT-TGGCCGTCCGAGTTGTAATCTAGAGAAGTGTTACCCGCGTCGGACCGTGTACAAGTCTCCTGGAATGGGGCGTCATAGAGGGTGAGAATCCCGTCTTTGACACGGACTACCGAGGC-TTTGTGGTGCGCTCTCAAAGAGTCGAGTTGTTTGGGAATGCAGCTCAAAATGGGTGGTAAATTCCATCTAAAGCTAAATATTGGCGAGAGACCGATAGCGAACAAGTACCGTGAGGGAAAGATGAAAAGAACTTTGGAAAGAGAGTTAAACAGTACGTGAAATTGCTGAAAGGGAAACGCTTGAAGTCAGTCGCGTTGGCCGGAAATCAACCTTG--C-TTT--TGCTGGGCGTACTTTCTGGTTGACGGGCCAGCATCAGTTTTGACCGATGGAAAAAGTCTAGGGAAATGTGGCATCTTCGGATGTGTTATAGTCCTTGGTCGTATACATCGGTTGGGACTGAGGAACTCAGCACGCCGCAAGGCCG-GGTCATT-GACCACG-TTCGTGCTTAGGATGCTGGC--ATAATGGCTTTAATCGACCCGTCTTGAAACACGGACCAAGGAGTCTAACATGCCTGCGAGTGTTTGGGTGGTAAACCCGAGCGCGTAATGAAAGTGAAAGTTGAGATCCCTGTCGTGGGGAGCATCGACGCCCGGACCTGAAGTTCTCTGACGGATCTGCGGTAGAGCATGTATGTTGGGACCCGAAAGATGGTGAACTATGCCTGAATAGGGTGAAGCCAGAGGAAACTCTGGTGGAGGCTCGTAGCGATTCTGACGTGCAAATCGATCGTCAAATTTGGGTATAGGGGCGAAAGACTAATCGAACCATCTAGTAGCT?????????????????????????????????????????????????????????????????????????????????????????????????????????????????????????????????????????????????????????????????????????????????????????????????????????????????????????????????????????????????????????????????????????????????????????????????????????????????????????????????????????????????????????????????????????????????????????????????????????????????????????????????????????????????????????????????????????????????????????????????????????????????????????????????????????????????????????????????????????????????????????????????????????????????????????????????????????????????????????????????????????????????????????????????????????????????????????????????????????????????????????????????????????????????????????????????????????????????????????????????????????????????????????????????????????????????????
	76  ATTA-TTGAA----TAAACTTGGTG----------TGGTTGTCGCTGGCTCTTA--GGAGC--ATGTGCACGCC---------------CTCCA--TTTTTT---ACCTATCCACCTGTGCACATATTGTAGACTT-GGA---TAACTCTCGCTTTCC------------------------------GAAGCGG-AACCAG--AGATTGCC------------TTTT---------------------------GGGCTTTCTT------------------TGAAT-TTCCAAG-T-CTATGTTTA---CCTTTACACA-CCCC-AA-TTGAATGTT--ATAGAATGTAG---TCAATG-GGCTTT-ACAAGCCTAT-AAACATATATACAACTTTCAGCAACGGATCTCTTGGCTCTCGCATCGATGAAGAACGCAGCGAAATGCGATAAGTAATGTGAATTGCAGAATTCAGTGAATCATCGAATCTTTGAACGCACCTTGCGCTCCTTGGTATTCCGAGGAGCATGCCTGTTTGAGTGTCATTAAATTCTCAACCTTATCAGTTTTGTTT-CAAGAC--TGTG-T-AAGGCTTGGATTAT-GGGGGT-TTATGCTGGTCCACA---------T---TAGT-GGTCAGCTCCCCTGAAACATATTAGCAAGTTCA--ACTAGGGCTCTT-TTCTATTGGTGTGATAA-TTATCTACGCCGTGGATT-GGGCT-------CTCT---------------CAGACTTGCTTCT--AA--------TCGTCT--GCA------AGGACAATC----TTTTGACA-ATTTGACCTTTCCCCTAGTAACTGCGAGTGAAGCGGGAAAAGCTCAAATTTAAAATCTGGCGGTCTT-TGGCCGTCCGAGTTGTAATCTAGAGAAGTGTTACCCGCGTCGGACCGTGTACAAGTCTCCTGGAATGGAGCGTCATAGAGGGTGAGAATCCCGTCTTTGACATGGACTACCGAGGCTTTTGTGGTGCGCTCTCAAAGAGTCGAGTTGTTTGGGAATGCAGCTCAAAATGGGTGGTAAATTCCATCTAAAGCTAAATATTGGCGAGAGACCGATAGCGAACAAGTACCGTGAGGGAAAGATGAAAAGAACTTTGGAAAGAGAGTTAAACAGTACGTGAAATTGCTGAAAGGGAAACGCTTGAAGTCAGTCGCGTTGGCCAGAAATCAACCTTGCTT-TTT--TGCTGGGCGTACTTTCTGGTTGATGGGTCAGCATCAGTTTTGACCGGTGGAAAAAGTCTAAGGAAATGTGGCATCTTCGGATGTGTTATAGTCCTTGGTCGTATACATCGGTTGGGACTGAGGAACTCAGCACGCCGCAAGGCCG-GGTCTTT-GACCACG-TTCGTGCTTAGGATGCTGGC--ATAATGGCTTTAATCGACCCGTCTTGAAACACGGACCAAGGAGTCTAACATGCCTGCGAGTGTTTGGGTGGAAAACCCGAGCGCGTAATGAAAGTGAAAGTTGAGATCCCTGTCGTGGGGAGCATCGACGCCCGGACCAGAAGTTTTCTGATGGATCTGCGGTAGAGCATGTATGTTGGGACCCGAAAGATGGTGAACTATGCCTGAATAGGGTGAAGCCAGAGGAAACTCTGGTGGAGGCTCGTAGCGATTCTGACGTGCAAATCGATCGTCAAATTTGGGTATAGGGGCGAAAGACTAATCGAACCAT??????????????????????????????????????????????????????????????????????????????????????????????????????????????????????????????????????????????????????????????????????????????????????????????????????????????????????????????????????????????????????????????????????????????????????????????????????????????????????????????????????????????????????????????????????????????????????????????????????????????????????????????????????????????????????????????????????????????????????????????????????????????????????????????????????????????????????????????????????????????????????????????????????????????????????????????????????????????????????????????????????????????????????????????????????????????????????????????????????????????????????????????????????????????????????????????????????????????????????????????????????????????????????????????????????????????????????????????
	77  ATTA-TTGAA---TTAAACTTGGTG----------TGGTTGTCGCTGGCTTCTA--GGAGC--ATGTGCACGCC---------------CTCC---ATTTTT---ATCTATCCACCTGTGCACATTATGTAGACTT-GGG---TAACTCTCGCTTTCT------------------------------AAAGCGG-AAACAG--GGATTGCT------------TTT----------------------------GGGCTTTCTT------------------TGAAT-TTCCAAG-T-CTATGTTAT----CTTTACACA-CTCC-AA--TGAATGTT--ATAGAATGTAG---TCAATG-GGCTTTTTATAGCCTAT-AAAACTTAATACAACTTTCAGCAACGGATCTCTTGGCTCTCGCATCGATGAAGAACGCAGCGAAATGCGATAAGTAATGTGAATTGCAGAATTCAGTGAATCATCGAATCTTTGAACGCACCTTGCGCTCCTTGGTATTCCGAGGAGCATGCCTGTTTGAGTGTCATTAAATTCTCAACCTTACCAGTTTTGTTT-CAAGAC--TGTG-T-AGGGCTTGGATTAT-GGGGGT-TTATGCTGGCTCATC--T------T---TTGT-AGTCAGCTCCCCTGAAACACATTAGCGAGTTGT--AACTAAGRCTCMTTTCTATTGGTGTGATAA-TTATCTACGCCGTGGATT-GR-----------TCT---------------TAGACTTGCTTCT--AA--------TCGTCC--GTA------AGGACAAY-----ATATGACA-ATTTGACCT??CCCCTAGTAACTGCGAGTGAAGCGGGAAAAGCTCAAATTTAAAATCTGGCGGTCTT-TGGCCGTCCGAGTTGTAATCTAGAGAAGTGTTACCCGCGTCGGACCGTGTACAAGTCTCCTGGAATGGGGCGTCATAGAGGGTGAGAATCCCGTCTTTGACACGGACTACCGAGGC-TTTGTGGTGCGCTCTCAAAGAGTCGAGTTGTTTGGGAATGCAGCTCAAAATGGGTGGTAAATTCCATCTAAAGCTAAATATTGGCGAGAGACCGATAGCGAACAAGTACCGTGAGGGAAAGATGAAAAGAACTTTGGAAAGAGAGTTAAACAGTACGTGAAATTGCTGAAAGGGAAACGCTTGAAGTCAGTCGCGTTGGCCGGAAATCAACCTTG--C-TTT--TGCTGGGCGTACTTTCTGGTTGACGGGCCAGCATCAGTTTTGACCGATGGAAAAAGTCTAGGGAAATGTGGCATCTTCGGATGTGTTATAGTCCTTGGTCGTATACATCGGTTGGGACTGAGGAACTCAGCACGCCGCAAGGCCG-GGTCATT-GACCACG-TTCGTGCTTAGGATGCTGGC--ATAATGGCTTTAATCGACCCGTCTTGAAACACGGACCAAGGAGTCTAACATGCCTGCGAGTGTTTGGGTGGTAAACCCGAGCGCGTAATGAAAGTGAAAGTTGAGATCCCTGTCGTGGGGAGCATCGACGCCCGGACCTGAAGTTTTCTGACGGATCTGCGGTAGAGCATGTATGTTGGGACCCGAAAGATGGTGAACTATGCCTGAATAGGGTGAAGCCAGAGGAAACTCTGGTGGAGGCTCGTAGCGATTCTGACGTGCAAATCGATCGTCAAATTTGGGTATAGGGGCGAAAGACTAATCGAACCATCTAGTAGCTGGTTCCTGCCGAAGTTTCCCTCAGGATAGCAGAAACTCATATCAGATTTATGTGGTAAAGCGAATGATTAGAGGCCTTGGGGTTGAAACAACCTTAACCTATTCTCAAACTTTAAATATGTAAGAACAAGCCGTCTCTTAATTGGACCGCTTGGCGATTGAGAGTTTCTAGTGGGCCATTTTTGGTAAGCAGAACTGGCGATGCGGGATGAACCGAACGCGAGGTTAAGGTGCCGGAATTCACGCTCATCAGACACCACAAAAGGTGTTAGTTCA-TCTAGACAGCAGGACGGTGGCCATGGAAGTCGGAATCCGCTAAGGAGTGTGTAACAACTCACCTGCCGAATGAACTAGCCCTGAAAATGGATGGCGCTTAAGCGTGATACCCATACCTCGCCGTCAGCGTTGAAGTGACGCGCTGACGAGTAGGCAGGC??????????????????????????????????????????????????????????????????????????????????????????????????????????????????????????????????????????????????????????????????????????????????????????????????????????????????????????????????????????????????????????????????????????????????????????????????????????????????????????????????????????????????????????????????????????????????????????????????????????????????????????????????
	78  ?TTA-TTGAT----TAAACTTGGTG----------TGGTTGTCGCTGGCTTCTA--GGAGC--ATGTGCACGCC---------------CTCC---ATTTTT---ATCTATCCACCTGTGCACATTATGTAGACTT-GGA---TAACTCTCGCTTTCT------------------------------AAAGCGG-AAACAG--GGRTTGCT------------TTC----------------------------GGGCTTTCTT------------------TGAAT-TTCCAAG-T-CTATGTTAC----CTTTACACA-CCCC-AA--TGAATGTT--ATAGAATGTAG---TCAATG-GGCTTT-TATAGCCTAT-AAAACTTAATACAACTTTCAGCAACGGATCTCTTGGCTCTCGCATCGATGAAGAACGCAGCGAAATGCGATAAGTAATGTGAATTGCAGAATTCAGTGAATCATCGAATCTTTGAACGCACCTTGCGCTCCTTGGTATTCCGAGGAGCATGCCTGTTTGAGTGTCATTAAATTCTCAACCTTACCAGTTTTGTTT-CAAGAC--TGTG-T-AGGGCTTGGATTAT-GGGGGT-TTATGCTGGCTCATA--T------T---TTGT-AGTCAGCTCCCCTGAAACACATTAGCGAGTTGT--AACTAAGGCTCCTTTCTATTGGTGTGATAA-TTATCTACGCCGTGGATT-GG-----------TCT---------------TAGACTTGCTTCT--AA--------TCGTCC--GTA------AGGACAAT-----ATATGACA-A????????TTCCCCTAGTAACTGCGAGTGAAGCGGGAAAAGCTCAAATTTAAAATCTGGCGGTCTT-TGGCCGTCCGAGTTGTAATCTAGAGAAGTGTTACCCGCGTCGGACCGTGTACAAGTCTCCTGGAATGGGGCGTCATAGAGGGTGAGAATCCCGTCTTTGACACGGACTACCGAGGC-TTTGTGGTGCGCTCTCAAAGAGTCGAGTTGTTTGGGAATGCAGCTCAAAATGGGTGGTAAATTCCATCTAAAGCTAAATATTGGCGAGAGACCGATAGCGAACAAGTACCGTGAGGGAAAGATGAAAAGAACTTTGGAAAGAGAGTTAAACAGTACGTGAAATTGCTGAAAGGGAAACGCTTGAAGTCAGTCGCGTTGGCCGGAAATCAACCTTG--C-TTT--TGCTGGGCGTACTTTCTGGTTGACGGGCCAGCATCAGTTTTGACCGATGGAAAAAGTCTAGGGAAATGTGGCATCTTCGGATGTGTTATAGTCCTTGGTCGTATACATCGGTTGGGACTGAGGAACTCAGCACGCCGCAAGGCCG-GGTCATT-GACCACG-TTCGTGCTTAGGATGCTGGC--ATAATGGCTTTAATCGACCCGTCTTGAAACACGGACCAAGGAGTCTAACATGCCTGCGAGTGTTTGGGTGGTAAACCCGAGCGCGTAATGAAAGTGAAAGTTGAGATCCCTGTCGTGGGGAGCATCGACGCCCGGACCTGAAGTTTTCTGACGGATCTGCGGTAGAGCATGTATGTTGGGACCCGAAAGATGGTGAACTATGCCTGAATAGGGTGAAGCCAGAGGAAACTCTGGTGGAGGCTCGTAGCGATTCTGACGTGCAAATCGATCGTCAAATTTGGGTATAGGGGCGAAAGACTAATCGAACCATCTAGTAGCTGGTTCCTGCCGAAGTTTCCCTCAGGATAGCAGAAACTCATATCAGATTTATGTGGTAAAGCGAATGATTAGAGGCCTTGGGGTTGAAACAACCTTAACCTATTCTCAAACTTTAAATATGTAAGAACAAGCCGTCTCTTAATTGGACCGCTTGGCGATTGAGAGTTTCTAGTGGGCCATTTTTGGTAAGCAGAACTGGCGATGCGGGATGAACCGAACGCGAGGTTAAGGTGCCGGAATTCACGCTCATCAGACACCACAAAAGGTGTTAGTTCA-TCTAGACAGCAGGACGGTGGCCATGGAAGTCGGAATCCGCTAAGGAGTGTGTAACAACTCACCTGCCGAATGAACTAGCCCTGAAAATGGATGGCGCTTAAGCGTGATACCCATACCTCGCCGTCAGCGTTGAAGTGACGCGCTGACGAGTAGGCAGGC??????????????????????????????????????????????????????????????????????????????????????????????????????????????????????????????????????????????????????????????????????????????????????????????????????????????????????????????????????????????????????????????????????????????????????????????????????????????????????????????????????????????????????????????????????????????????????????????????????????????????????????????????
	79  ?????????????????????????????????????????????????TTCTA--GAAGC--ATGTGCACGCC---------------CGTC---GTTTTT---ATTTTTCCACCTGTGCACTCACTGTAGATCT-GGA---TAACTCTCGTCTA-------------------------------TCAGGCGG-ATACAA--GGGTTGCT------------GTGTC--------------GACAAGGC----CAGCTCTCTT------------------TGAAT-TTCCAGA-T-CTATGATCC---TTTTTACACA-CCCC-AA-TTGAATGTT--GCAGAATGTAG---TCAATG-GGCTTTCA-ATGCCTAT-AAAACTCTATACAACTTTCAGCAACGGATCTCTTGGCTCTCGCATCGATGAAGAACGCAGCGAAATGCGATAAGTAATGTGAATTGCAGAATTCAGTGAATCATCGAATCTTTGAACGCACCTTGCGCTCCTTGGTATTCCGAGGAGCATGCCTGTTTGAGTGTCATTAAATTCTCAACCTCACCAGCTTTGTCA-AAAAAC--TGTG-TGCAGGCTTGGA-TAT-GGGGGT-TTCTGCAGGCTGGCCT-C------A---GTGCTGGTCTGCTCCCCTGAAATGCATTAGCGAGTTCA--TGCT-GGGCTCT-GTCTATTGGTGTGATAA-TTATCTATGCCACAGATT-GG-----------GCT---------------TAGACTTGCTTCT--AA--------CTGTCC--ACA------AGGACAACTA---GTTTAACC-TTTTGACCT??CCCCTAGTAACTGCGAGTGAAGCGGGAAAAGCTCAAATTTAAAATCTGGCGGTCTC-TGGCCGTCCGAGTTGTAATCTAGAGAAGTGTTACCCGCGCCAGACCGTGTACAAGTCTCCTGGAATGGAGCGTCATAGAGGGTGAGAATCCCGTCTTTGACATGGACTACTGGGGCTTTTGTGGTGCGCTCTCAAAGAGTCGAGTTGTTTGGGAATGCAGCTCAAAATGGGTGGTAAATTCCATCTAAAGCTAAATATTGGCGAGAGACCGATAGCGAACAAGTACCGTGAGGGAAAGATGAAAAGAACTTTGGAAAGAGAGTTAAACAGTACGTGAAATTGCTGAAAGGGAAACGCTTGAAGTCAGTCGTGTTGGCCAGAAATCAACCCTG--C-TTTTCTGCTGGGTGTACTTTCTGGTTGATGGGTCAGCATCAGTTTTGACCAGTGGAAAAAGTCCAAGGGAATGTGGCATCTCTGGATGTGTTATAGCCCTTGGTTGTATACACTGGTTGGGACTGAGGAACTCAGCACGCCGCAAGGCCG-GGTCTTT-GACCACG-TTCGTGCTTAGGATGCTGGC--ATAATGGCTTTAATCGACCCGTCTTGAAACACGGACCAAGGAGTCTAACATGCCTGCGAGTGTTTGGGTGGAAAACCCGAGCGCGTAATGAAAGTGAAAGTTGAGATCCCTGTCATGGGGAGCATCGACGCCCGGACCTGAAGTTTTCTGACGGATCTGCGGTAGAGCATGTATGTTGGGACCCGAAAGATGGTGAACTATGCCTGAATAGGGTGAAGCCAGAGGAAACTCTGGTGGAGGCTCGTAGCGATTCTGACGTGCAAATCGATCGTCAAATTTGGGTATAGGGGCGAAAGACTAATCGAACCATCTAGTAGCTGGTTCCTGCCGAAGTTTCCCTCAGGATAGCAGAAACTCATATCAGATTTATGTGGTAAAGCGAATGATTAGAGGCCTTGGGGTTGAAACAACCTTAACCTATTCTCAAACTTTAAATATGTAAGAACAAGCCGTCTCTTAATTGGACCGCTTGGCGATTGAGAGTTTCTAGTGGGCCATTTTTGGTAAGCAGAACTGGCGATGCGGGATGAACCGAACGCGAGGTTAAGGTGCCGGAATTCACACTCATCAGACACCACAAAAGGTGTTAGTTCA-TCTAGACAGCAGGACGGTGGCCATGGAAGTCGGAATCCGCTAAGGAGTGTGTAACAACTCACCTGCCGAATGAACTAGCCCTGAAAATGGATGGCGCTTAAGCGTGATACCCATACCTCGCCGTCAGCGTTGAAGTGACGCGCTGACGAGTAGGCAGGC?????????????????????????????????????????????????TGAGGAGTACCCTGACCGCATGATGTGCACGTACTCTGTCGTGCCATCACCCAAGGTCTCTGACACTGTCGTCGAGGTTCGTATCTGTACCCAGTCTCATATTT--------CTCTCGCTCACTTA------GATATCTAGCCTTACAATGCTACCCTCTCCGTTCACCAACTCGTTGAGAACTCTGATGAGACCTTCTGTATTGATAACGAGGCTCTGTACGACATTTGCTTCCGAACACTCAAGCTCTCCACGCCTACCTATGGCGATCTCAACCACCTTGTTTCCATTGTCATGTCTGGTATTACGACTTGCTTGCGATTCCCTGGTCAGCTCAACTCTGACCTCAGGAAATTGGCTGTCAACATG
	8   ATTA-ACGAA----TAACTATGGT-----------GGGCTGTCGCTGCCTCTTC--GGAGGA-ATGTGCACGTC---------------CACC---ATTTTT---ATCTATCCACCTGTGCACCGACTGTAGGTCT-GGA---TAACTCTCGTCTTCACCTCGCAAGG---------------GGCTGTTGGCGG-ATGCGA--GGATTGCT------------CTCTCGGG------------------------CGCTCTCCT------------------CGAAT-TTCCAGG-T-CTACGTC------TTTTACACA-CCCC-AA-AAGTATGAT--ATAGAATGTAG---TCAATG-GGCTTC-T-CAGCCTAT-AAAACACTATACAACTTTCAGCAACGGATCTCTTGGCTCTCGCATCGATGAAGAACGCAGCGAAATGCGATAAGTAATGTGAATTGCAGAATTCAGTGAATCATCGAATCTTTGAACGCACCTTGCGCTCCTTGGTATTCCGAGGAGCATGCCTGTTTGAGTGTCATTAAATTCTCAACCTCACCCATTTTCTG--AATGGG----AC-C-GAGGCTTGGA-TGT-GGGGGT-TTGTGCAGGCTGCCTTCT------T---GTGC-GGTCTGCTCCCCTGAAATGCATTAGCGAGTTCA--TACTGAACTTCC-GTCTATTGGTGTGATAA-TTATCTACGCCGTGGACG-AG-----------GTT---------------TAGACTTGCTTCT--AA--------CCGTCC--GCA------AGGACAATA----CCTTGACA-ATTTGACCTTTCCCCTAGTAACTGCGAGTGAAGCGGGAAAAGCTCAAATTTAAAATCTGGCGGTCTT-TGGCCGTCCGAGTTGTAATCTAGAGAAGTGTTACCCGCGTCGGACCGTGTACAAGTCTCCTGGAATGGAGCGTCATAGAGGGTGAGAATCCCGTCTTTGACACGGACTACCGAGGC-TTTGTGGTGCGCTCTCAAAGAGTCGAGTTGTTTGGGAATGCAGCTCAAAATGGGTGGTAAATTCCATCTAAAGCTAAATATTGGCGAGAGACCGATAGCGAACAAGTACCGTGAGGGAAAGATGAAAAGAACTTTGGAAAGAGAGTTAAACAGTACGTGAAATTGCTGAAAGGGAAACGCTTGAAGTCAGTCGCGTCGTCCGGGAATCAGCCTTC--C-TTC--TGGTTGGTGTACTTCCTGGTTGACGGGCCAGCATCAGTTTTGACCGATGGAAAAAGTTCGAGGGAATGTGGCACCTCCGGGTGTGTTATAGCCCTCGTTCGTATACGTCGGTTGGGACTGAGGAACTCAGCACGCCGCAAGGCCG-GGA-TTC-GTCCACG-TTCGTGCTTAGGATGCTGGC--ATAATGGCTTTAATCGACCCGTCTTGAAACACGGACCAAGGAGTCTAACATGCCTGCGAGTGTTTGGGTGGAAAACCCGAGCGCGTAATGAAAGTGAAAGTTGAGATCCCTGTCATGGGGAGCATCGACGCCCGGACCTGAAGTTTTCTGACGGTTCTGCGGTAGAGCATGTATGTTGGGACCCGAAAGATGGTGAACTATGCCTGAATAGGGTGAAGCCAGAGGAAACTCTGGTGGAGGCTCGTAGCGATTCTGACGTGCAAATCGATCGTCAAATTTGGGTATAGGGGCGAAAGACTAATCGAACCATCTAGTAGCTGGTTCCTGCCGAAGTTTCCCTCAGGATAGCAGAAACTCATATCAGATTTATGTGGTAAAGCGAATGATTAGAGGCCTTGGGGTTGAAACAACCTTAACCTATTCTCAAACTTTAAATATGTAAGAACAAGCCGTCACTTAATTGGACCGCTTGGCGATTGAGAGTTTCTAGTGGGCCATTTTTGGTAAGCAGAACTGGCGATGCGGGATGAACCGAACGCGAGGTTAAGGTGCCGGAATACACGCTCATCAGACACCACAAAAGGTGTTAGTTCA-TCTAGACAGCAGGACGGTGGCCATGGAAGTCGGAATCCGCTAAGGAGTGTGTAACAACTCACCTGCCGAATGAACTAGCCCTGAAAATGGATGGCGCTTAAGCGTGTTACCCATACCTCGCCGTCAGCGTTGAAGTGACGCGCTGACGAGTAGGCAGGCGTGGTGGAACTGGTGCTGGAATGGGCACCCTCCTCATTTCCAAGATTCGTGAGGAGTACCCTGACCGCATGATGTGCACGTACTCTGTTGTGCCATCACCCAAGGTCTCTGACACTGTCGTCGAGGTGCGTAATTTGTATTTTCGGG----TTGAATG---CTGGTGTTGATAGT-----GTGTTGGTAGCCCTACAATGCCACTCTCTCTGTGCACCAGCTCGTTGAGAACTCTGACGAGACGTTCTGCATTGATAACGAGGCTCTCTACGATATCTGCTTCCGTACCCTCAAGCTCTCCACCCCCACCTATGGCGATCTCAACCACCTCGTCTCCATCGTCATGTCTGGCATCACCACTTGCTTGCGTTTCCCTGGTCAGCTCAACTCTGACCTCAGGAAGTTGGCTGTCAACATG
	80  ??????????????????????????????????????????????????TCTA--GAAGC--ATGTGCACGCC---------------CGTC---GTTTTT---ATTTTTCCACCTGTGCACTCACTGTAGATCT-GGA---TAACTCTCGTCTA-------------------------------TCAGGCGG-ATACAA--GGGTTGCT------------GTGTC--------------GACAAGGC----CAGCTCTCTT------------------TGAAT-TTCCAGA-T-CTATGATCC---TTTTTACACA-CCCC-AA-TTGAATGTT--GCAGAATGTAG---TCAATG-GGCTTTCA-ATGCCTAT-AAAACTCTATACAACTTTCAGCAACGGATCTCTTGGCTCTCGCATCGATGAAGAACGCAGCGAAATGCGATAAGTAATGTGAATTGCAGAATTCAGTGAATCATCGAATCTTTGAACGCACCTTGCGCTCCTTGGTATTCCGAGGAGCATGCCTGTTTGAGTGTCATTAAATTCTCAACCTCACCAGCTTTGTCA-AAAAAC--TGTG-TGCAGGCTTGGA-TAT-GGGGGT-TTCTGCAGGCTGGCCT-C------A---GTGCTGGTCTGCTCCCCTGAAATGCATTAGCGAGTTCA--TGCT-GGGCTCT-GTCTATTGGTGTGATAA-TTATCTATGCCACAGATT-GG-----------GCT---------------TACACTTGCTTCT--AA--------CTGTCC--ACA------AGGACAACTA---GTTTACCC-TTTTGACCT???????????????????????????????????????????????????????????????????????????????????????????????????????????????????????????????????????????????????????????????????????????????????????????????????????????????????????????????????????????????????????????????????????????????????????????????????????????????????????????????????????????????????????????????????????????????????????????????????????????????????????????????????????????????????????????????????????????????????????????????????????????????????????????????????????????????????????????????????????????????????????????????????????????????????????????????????????????????????????????????????????????????????????????????????????????????????????????????????????????????????????????????????????????????????????????????????????????????????????????????????????????????????????????????????????????????????????????????????????????????????????????????????????????????????????????????????????????????????????????????????????????????????????????????????????????????????????????????????????????????????????????????????????????????????????????????????????????????????????????????????????????????????????????????????????????????????????????????????????????????????????????????????????????????????????????????????????????????????????????????????????????????????????????????????????????????????????????????????????????????????????????????????????TCCGTGAGGAGTACCCTGACCGCATGATGTGCACGTACTCTGTTGTGCCATCACCCAAGGTCTCTGACACTGTCGTTGAGGTTCGTATCTTTACTCAGTCTCGTGTTT--------CTCTCGCTCACTTG------GATATCTAGCCTTACAATGCTACCCTCTCCGTTCACCAACTCGTCGAGAACTCTGATGAGACCTTCTGCATTGATAACGAGGCTCTGTACGACATTTGCTTCCGAACACTCAAGCTCTCTACGCCTACCTATGGCGATCTCAACCACCTCGTTTCCATTGTCATGTCTGGTATTACGACTTGCTTGCGATTCCCTGGTCAGCTCAACTCTGACCTCAGGAAATTGGCTGTCAACATG
	81  ATTA-TTGAA----TAAATCTGGCG----------TGGTTGTCGCTGGCTTCTA--GAAGC--ATGTGCACGCC---------------CGTC---GTTTTT---ATTTTTCCACCTGGGCACTCACTGTAGATCT-GGA---TAACTCTCGTCTA-------------------------------TCAGGCGG-ATACAA--GGGTTGCT------------GTGTC--------------GACAAGGC----CAGCTCTCTT------------------TGAAT-TTCCAGA-T-CTATGATCC---TTTTTACACA-CCCC-AA-TTGAATGTT--GCAGAATGTAG---TCAATG-GGCTTTCA-ATGCCTAT-AAAACTCTATACAACTTTCAGCAACGGATCTCTTGGCTCTCGCATCGATGAAGAACGCAGCGAAATGCGATAAGTAATGTGAATTGCAGAATTCAGTGAATCATCGAATCTTTGAACGCACCTTGCGCTCCTTGGTATTCCGAGGAGCATGCCTGTTTGAGTGTCATTAAATTCTCAACCTCACCAGCTTTGTCA-AAAAAC--TGTG-TGCAGGCTTGGA-TAT-GGGGGT-TTCTGCAGGCTGGCCT-C------A---GTGCTGGTCTGCTCCCCTGAAATGCATTAGCGAGTTCA--TGCT-GGGCTCT-GTCTATTGGTGTGATAA-TTATCTATGCCACAGATT-GG-----------GCT---------------TAGACTTGCTTCT--AA--------CTGTCC--ACA------AGGACAACTA---GTTTAAC??????????????????????????????????????????????????????????????????????????????????????????????????????????????????????????????????????????????????????????????????????????????????????????????????????????????????????????????????????????????????????????????????????????????????????????????????????????????????????????????????????????????????????????????????????????????????????????????????????????????????????????????????????????????????????????????????????????????????????????????????????????????????????????????????????????????????????????????????????????????????????????????????????????????????????????????????????????????????????????????????????????????????????????????????????????????????????????????????????????????????????????????????????????????????????????????????????????????????????????????????????????????????????????????????????????????????????????????????????????????????????????????????????????????????????????????????????????????????????????????????????????????????????????????????????????????????????????????????????????????????????????????????????????????????????????????????????????????????????????????????????????????????????????????????????????????????????????????????????????????????????????????????????????????????????????????????????????????????????????????????????????????????????????????????????????????????????????????????????????????????????????????????????????????????????????????????TGACCGCATGATGTGCACGTACTCTGTCGTGCCATCACCCAAGGTCTCTGACACTGTCGTCGAGGTTCGTATCTGTACCCAGTCTCATATTT--------CTCTCGCTCACTTA------GATATCTAGCCTTACAATGCTACCCTCTCCGTTCACCAACTCGTTGAGAACTCTGATGAGACCTTCTGTATTGATAACGAGGCTCTGTACGACATTTGCTTCCGAACACTCAAGCTCTCCACGCCTACCTATGGCGATCTCAACCACCTTGTTTCCATTGTCATGTCTGGTATTACGACTTGCTTGCGATTCCCTGGTCAGCTCAACTCTGACCTCAGGAAATTGGCTGTCAACATG
	82  ?????TTGAA----TAAACTTGACG-------TTCTGGTTGTCGCTGGCTTYTA--GGAGC--ATGTGCACGCCG--------------CGTC---ACCTTT---ATCTTTCCACCTGTGCACCCTTTGTAGACCT-GGA---TACCTCTCGAGG--------------------------------CAACTCGG-ATGGGA--GGACTGCT------------GT-----------------GCGCAAGC----CAGCTTTACCTC----------------TGCAT-TTCCAGG-C-CTATGTTT-------TTACACA-CTCC------GTATGTT-AACAGAATGTCA---TCAATG-GGCTTT-C-ATGCCTATAGAAAAACTATACAACTTTCAGCAACGGATCTCTTGGCTCTCGCATCGATGAAGAACGCAGCGAAATGCGATAAGTAATGTGAATTGCAGAATTCAGTGAATCATCGAATCTTTGAACGCACCTTGCGCTCCTTGGTATTCCGAGGAGCATGCCTGTTTGAGTGTCATTAAATTCTCAACCTCTCCTGGCTTT----GTTGTC--AGGA-TGTAGGCTTGGA-TGT-GGGGG----TTGCCGGCTTTTA---------A---AAAA-GGTCAGCTCTCCTGAAATACATTAGCGGAACCT--TTTT-GTGAACC-GTCTATTGGTGTGATAA-CTATCTACGCCGTSGACG-CTAAGCAGCTTTTTCTCTTATGGAGG-----AGGTTCAGCTTCT--AA--------CTGTCC--ATTGA--CTTGGACAAATCT-ATTTTAACA??????????TTCCCCTAGTAACTGCGAGTGAAGCGGGAAAAGCTCAAATTTAAAATCTGGCGGTCTT-TGGCCGTCCGAGTTGTAATCTAGAGAAGTGTTACCCGCACTGGACCGTGTACAAGTCTCCTGGAATGGAGCGTCATAGAGGGTGAGAATCCCGTCTTTGACACGGACTACCAGAGCTTTTGTGGTGCGCTCTCAAAGAGTCGAGTTGTTTGGGAATGCAGCTCAAAATGGGTGGTAAATTCCATCTAAAGCTAAATATTGGCGAGAGACCGATAGCGAACAAGTACCGTGAGGGAAAGATGAAAAGAACTTTGGAAAGAGAGTTAAACAGTACGTGAAATTGCTGAAAGGGAAACGCTTGAAGTCAGTCGCGTTGGTCAGGAATCAACCTTGCTC-TTT--TGCTGGGCGTACTTCCTGGTTGACGGGTCAGCATCAATTTTGACCGGTGGATAAAGTCCAGGGGAATGTGGCACCTTCGGGTGTGTTATAGCCCTTGGTCGCATACATCGGTTGGGATTGAGGAACTCAGCACGCCGAAAGGCCG-GGTTTTT-AACCACG-TTCGTGCTTAGGATGCTGGC--ATAATGGCTTTAATCGACCCGTCTTGAAACACGGACCAAGGAGTCTAACATGCCTGCGAGTGTTTGGGTGGAAAACCCGGACGCGTAATGAAAGTGAAAGTTGAGATCCCTGTCGCGGGGAGCATCGACGCCCGGACCAGACCTTTTGTGACGGTTCCGCGGTAGAGCATGTATGTTGGGACCCGAAAGATGGTGAACTATGCCTGAATAGGGTGAAGCCAGAGGAAACTCTGGTGGAGGCTCGTAGCGATTCTGACGTGCAAATCGATCGTCAAATTTGGGTATAGGGGCGAAAGACTAATCGAACCATCTAGTAGCTGGTTCCTGCCGAAGTTTCCCTCAGGATAGCAGAAACTCGTATCAGATTTATGTGGTAAAGCGAATGATTAGAGGCCTTGGGGTTGAAACAACCTTAACCTATTCTCAAACTTTAAATATGTAAGAACAAGCCGTCTCTTAATTGGACCGCTTGGCGATTGAGAGTTTCTAGTGGGCCATTTTTGGTAAGCAGAACTGGCGATGCGGGATGAACCGAACGCGAGGTTAAGGTGCCGGAATTCACGCTCATCAGACACCACAAAAGGTGTTAGTTCA-TCTAGACAGCAGGACGGTGGCCATGGAAGTCGGAACCCGCTAAGGAGTGTGTAACAACTCACCTGCCGAATGAACTAGCCCTGAAAATGGATGGCGCTTAAGCGTGATACCCATACCTCGCCGTCAGCGTTGAAGTGACGCGCTGACGAGTAGGCAGGC??????????????????????????????????????????????????????????????????????????????????????????????????????????????????????????????????????????????????????????????????????????????????????????????????????????????????????????????????????????????????????????????????????????????????????????????????????????????????????????????????????????????????????????????????????????????????????????????????????????????????????????????????
	83  ATTATTAGAA----TAAACTTGACG-------TTCTGGTTGTCGCTGGCTTCTA--GGAGC--ATGTGCACGCCG--------------CGTC---ACCTTT---ATCTTTCCACCTGTGCACCCTTTGTAGACCT-GGA---TACCTCTCGAGG--------------------------------CAACTCGG-ATGGGA--GGACTGCT------------GC-----------------GCGCAAGC----CAGCTTTACCTC----------------TGCAT-TTTCAGG-C-CTACGTTT-------TTACACA-CTCC------GTATGTC-AATAGAATGTCA---TCAATG-GGCTTT-C-ATGCCTATAGAAAAACTATACAACTTTCAGCAACGGATCTCTTGGCTCTCGCATCGATGAAGAACGCAGCGAAATGCGATAAGTAATGTGAATTGCAGAATTCAGTGAATCATCGAATCTTTGAACGCACCTTGCGCTCCTTGGTATTCCGAGGAGCATGCCTGTTTGAGTGTCATTAAATTCTCAACCTCTCTTGGCTTT----ATTGTC--AGGA-TGTAGGCTTGGA-TGT-GGGGG----TTGCCGGCTTTTA---------A---AAAA-GGTCAGCTCTCCTGAAATGCATTAGCGGAACCT--TTTT-GTGAACC-GTCTATTGGTGTGATAA-CTATCTACGCCGTGGACG-CTAAGCAGCTTTTTCTCTTATGGAGGG----AGGTTCAGCTTTCTAAC--------CCGTCC--ATTTGGACTTGGACAAATAT-ATTTTTAAC-AATTGACCT????????????????????????????????????????????????????????????????????????????????????????????????????????????????????????????????????????????????????????????????????????????????????????????????????????????????????????????????????????????????????????????????????????????????????????????????????????????????????????????????????????????????????????????????????????????????????????????????????????????????????????????????????????????????????????????????????????????????????????????????????????????????????????????????????????????????????????????????????????????????????????????????????????????????????????????????????????????????????????????????????????????????????????????????????????????????????????????????????????????????????????????????????????????????????????????????????????????????????????????????????????????????????????????????????????????????????????????????????????????????????????????????????????????????????????????????????????????????????????????????????????????????????????????????????????????????????????????????????????????????????????????????????????????????????????????????????????????????????????????????????????????????????????????????????????????????????????????????????????????????????????????????????????????????????????????????????????????????????????????????????????????????????????????????????????????????????????????????????????????????????????????????????????????????????????????????????????????????????????????????????????????????????????????????????????????????????????????????????????????????????????????????????????????????????????????????????????????????????????????????????????????????????????????????????????????????????????????????????????????????????????????????????????????????????????????????????????????????????????????
	84  ATTA-TTGAA----TAAACCTGACG----------TGGTTGTAGCTGGCTTCTA--GGAGCA-ATGTGCACGCC---------------CGTC---ACCTTT---ATCTTTCCACCTGTGCACCCTTTGTAGTCCT-GGA---TACCTCTCGAGG--------------------------------TAACTCGGTTTGGGG--GGATTGCT------------GT-----------------GCGCGAGT----CAGCTTTCCTC-----------------TGCAT-TTCCAGG-T-CTATGTCATTTTTCATTACACA-CCCC-AA-ATGTATGTT-AACAGAATGATA---TCAATG-GGCTTT-A-ATGCCTAT--AAAAACTATACAACTTTCAGCAACGGATCTCTTGGCTCTCGCATCGATGAAGAACGCAGCGAAATGCGATAAGTAATGTGAATTGCAGAATTCAGTGAATCATCGAATCTTTGAACGCACCTTGCGCTCCTTGGTATTCCGAGGAGCATGCCTGTTTGAGTGTCATTAAATTCTCAACCTTGTTCATTTTTTTA---------TGAA-C-AAGGCTTGGA-CAT-GGGGG--TTTTGCTGGTTTTTTTT----------------GATCAGCTCTCCTAAAATGCATTAGCGGAAACC--TTGT-GTGAACC-GTCTATTGGTGTGATAA-CTATCTACGCCATGGATG-CTAAACAGTTTCTCTCTTCGGTGAGAAAG--GTTTTCAGCTTCT--AA--------CAGTCC--ATTTA--CTTGGACAATCT---TTATGACA?????????????CCCTAGTAACTGCGAGTGAAGCGGGAAAAGCTCAAATTTAAAATCTGGCGGTCTT-TGGCTGTCCGAGTTGTAATCTAGAGAAGTGTTACCCGCGCTGGACCGTGTACAAGTCTCCTGGAATGGAGCGTCATAGAGGGTGAGAATCCCGTCTTTGACATGGACTACCAGTGC-TTTGTGGTGCGCTCTCAAAGAGTCGAGTTGTTTGGGAATGCAGCTCAAAATGGGTGGTAAATTCCATCTAAAGCTAAATATTGGCGAGAGACCGATAGCGAACAAGTACCGTGAGGGAAAGATGAAAAGAACTTTGGAAAGAGAGTTAAACAGTACGTGAAATTGCTGAAAGGGAAACGCTTGAAGTCAGTCGCGTCGACCAGGAATCAACCTTGCTC-TTT--TGCTGGGCGTACTTCCTGGTTGACGGGTCAGCATCAATTTTGACCGATGGATAAAGGTCAAGGGAATGTGGCATCTTCGGATGTGTTATAGCCCTTGGTTGTATACATCGGTTGGGATTGAGGAACTCAGCACGCCGCAAGGCCG-GGTTTTT-AACCACG-TTCGTGCTTAGGATGCTGGC--ATAATGGCTTTAATCGACCCGTCTTGAAACACGGACCAAGGAGTCTAACATGCCTGCGAGTGTTTGGGTGGAAAACCCGAGCGCGTAATGAAAGTGAAAGTTGAGATCCCTGTCGTGGGGAGCATCGACGCCCGGACCAGACCTTCTGTGACGGCTCCGCGGTAGAGCATGTATGTTGGGACCCGAAAGATGGTGAACTATGCCTGAATAGGGTGAAGCCAGAGGAAACTCTGGTGGAGGCTCGTAGCGATTCTGACGTGCAAATCGATCGTCAAATTTGGGTATAGGGGCGAAAGACT?????????????????????????????????????????????????????????????????????????????????????????????????????????????????????????????????????????????????????????????????????????????????????????????????????????????????????????????????????????????????????????????????????????????????????????????????????????????????????????????????????????????????????????????????????????????????????????????????????????????????????????????????????????????????????????????????????????????????????????????????????????????????????????????????????????????????????????????????????????????????????????????????????????????????????????????????????????????????????????????????????????????????????????????????????????????????????????????????????????????????????????????????????????????????????????????????????????????????????????????????????????????????????????????????????????????????????????????????????????
	85  ATTA-TTGAA----TAAACCTGACG----------TGGTTGTAGCTGGCTTCTA--GGAGCA-ATGTGCACGCC---------------CGTC---ACCTTT---ATCTTTCCACCTGTGCACCCTTTGTAGTCCT-GGA---TACCTCTCGAGG--------------------------------TAACTCGGTTTGGGG--GGATTGCT------------GT-----------------GCGCGAGT----CAGCTTTCCTC-----------------TGCAT-TTCCAGG-T-CTATGTCATTTTTCATTACACA-CCCC-AA-ATGTATGTT-AACAGAATGATA---TCAATG-GGCTTT-A-ATGCCTAT--AAAAACTATACAACTTTCAGCAACGGATCTCTTGGCTCTCGCATCGATGAAGAACGCAGCGAAATGCGATAAGTAATGTGAATTGCAGAATTCAGTGAATCATCGAATCTTTGAACGCACCTTGCGCTCCTTGGTATTCCGAGGAGCATGCCTGTTTGAGTGTCATTAAATTCTCAACCTTGTTCATTTTTTTA---------TGAA-C-AAGGCTTGGA-CAT-GGGGG--TTTTGCTGGTTTTTTTT----------------GATCAGCTCTCCTAAAATGCATTAGCGGAAACC--TTGT-GTGAACC-GTCTATTGGTGTGATAA-CTATCTACGCCATGGATG-CTAAACAGTTTCTCTCTTCGGTGAGAAAG--GTTTTCAGCTTCT--AA--------CAGTCC--ATTTA--CTTGGACAATCT---TT???????????????????CCCTAGTAACTGCGAGTGAAGCGGGAAAAGCTCAAATTTAAAATCTGGCGGTCTT-TGGCTGTCCGAGTTGTAATCTAGAGAAGTGTTACCCGCGCTGGACCGTGTACAAGTCTCCTGGAATGGAGCGTCATAGAGGGTGAGAATCCCGTCTTTGACATGGACTACCAGTGC-TTTGTGGTGCGCTCTCAAAGAGTCGAGTTGTTTGGGAATGCAGCTCAAAATGGGTGGTAAATTCCATCTAAAGCTAAATATTGGCGAGAGACCGATAGCGAACAAGTACCGTGAGGGAAAGATGAAAAGAACTTTGGAAAGAGAGTTAAACAGTACGTGAAATTGCTGAAAGGGAAACGCTTGAAGTCAGTCGCGTCGACCAGGAATCAACCTTGCTC-TTT--TGCTGGGCGTACTTCCTGGTTGACGGGTCAGCATCAATTTTGACCGATGGATAAAGGTCAAGGGAATGTGGCATCTTCGGATGTGTTATAGCCCTTGGTTGTATACATCGGTTGGGATTGAGGAACTCAGCACGCCGCAAGGCCG-GGTTTTT-AACCACG-TTCGTGCTTAGGATGCTGGC--ATAATGGCTTTAATCGACCCGTCTTGAAACACGGACCAAGGAGTCTAACATGCCTGCGAGTGTTTGGGTGGAAAACCCGAGCGCGTAATGAAAGTGAAAGTTGAGATCCCTGTCGTGGGGAGCATCGACGCCCGGACCAGACCTTCTGTGACGGCTCCGCGGTAGAGCATGTATGTTGGGACCCGAAAGATGGTGAACTATGCCTGAATAGGGTGAAGCCAGAGGAAACTCTGGTGGAGGCTCGTAGCGATTCTGACGTGCAAATCGATCGTCAAATTTGGGTATAGGGGCGAAAGACTAA???????????????????????????????????????????????????????????????????????????????????????????????????????????????????????????????????????????????????????????????????????????????????????????????????????????????????????????????????????????????????????????????????????????????????????????????????????????????????????????????????????????????????????????????????????????????????????????????????????????????????????????????????????????????????????????????????????????????????????????????????????????????????????????????????????????????????????????????????????????????????????????????????????????????????????????????????????????????????????????????????????????????????????????????????????????????????????????????????????????????????????????????????????????????????????????????????????????????????????????????????????????????????????????????????????????????????????????????????????
	86  ?????ATGAA----TAAACCTGGT-----------TTGCTGTTGCTGGCTCTTC--GGAGTA-ATGTGCACGCT---------------TATC---ATCTTT---ATATTTCCACCTGTGCACCTTTTGTAGACTT-GGA--TTATCTCTCGAGG--------------------------------TAACTCGG-ATGTG---GGTTTGCA------------GTT---------------GTGAAAACT----CTGCTCTCCT------------------TGTAT-TATCCAG-T-CTATGTTA----ATTATATACA-CCAT----TAGTATGTT-TATAGAATGTCG---TTATTA-GGATTT-C-AAATCCTT-TTAATCAAATACAACTTTCAGCAACGGATCTCTTGGCTCTCGCATCGATGAAGAACGCAGCGAAATGCGATAAGTAATGTGAATTGCAGAATTCAGTGAATCATCGAATCTTTGAACGCACCTTGCGCTCCTTGGTATTCCGAGGAGCATGCCTGTTTGAGTGTCATTAAATTATCAACCACTTCTACTTTT----ATTAGT--TGAA-G-CTGGCTTGGA-TGT-GGGGG----TTGCCGGCTTTTCTAA????????????????????????????????????????????????????????????????????????????????????????????????????????????????????????????????????????????????????????????????????????????????????????????????????????????TTCCCCTAGTAACTGCGAGTGAAGCGGGAAAAGCTCAAATTTAAAATCTGGTAGTCTTATGGCTGCCCGAGTTGTAATCTAGAGAAGTGTTACCCGCGTTGGACCGTGTACAAGTCTCCTGGAAAGGAGCATCATAGAGGGTGAGAATCCCGTCTTTGACACGGACTGCCAGGGC-TTTGTGGTACACTCTCAAAGAGTCGAGTTGTTTGGGAATGCAGCTCAAAATGGGTGGTAAATTCCATCTAAAGCTAAATATTGGCGAGAGACCGATAGCGAACAAGTACCGTGAGGGAAAGATGAAAAGAACTTTGGAAAGAGAGTTAAACAGTACGTGAAATTGCTGAAAGGGAAACGCTTGAAGTTAGTCGCGTTGGCTGGAAATCAACCCT------------TTGGGTGTACTTTCTAGTTGACGGGTCAGCATCAATTTTGATTGTTGGATAAAGGCTTAGGGAATGTGGCATCTTCGGATGTGTTATAGCCCTAGGTTGCATACAACAGTTGGGATTGAGGAACTCAGCACGCCGAAAGGCCG-GGTATTT-TACCACGATTCGTGCTTAGGATGCTGGC--ATAATAGCTTTAATCGACCCGTCTTGAAACACGGACCAAGGAGTCTAACATGCCTGCGAGTATTTGGGTGGAAAACCCGGATGCGTAATGAAAGTGAAAGTTGAGAACCCTGTCGTGGGGTGCATCGACGCCCGGACTTGATGTTTACTGACGGTTCCGCGGTAGAGCATGTATGTTGGGACCCGAAAGATGGTGAACTATGCCTGAATAGGGTGAAGCCAGAGGAAACTCTGGTGGAGGCTCGTAGCGATTCTGACGTGCAAATCGATCGTCAAATTTGGGTATAGGGGCGAAAGACTAATCGAACCAT??????????????????????????????????????????????????????????????????????????????????????????????????????????????????????????????????????????????????????????????????????????????????????????????????????????????????????????????????????????????????????????????????????????????????????????????????????????????????????????????????????????????????????????????????????????????????????????????????????????????????????????????????????????????????????????????????????????????????????????????????????????????????????????????????????????????????????????????????????????????????????????????????????????????????????????????????????????????????????????????????????????????????????????????????????????????????????????????????????????????????????????????????????????????????????????????????????????????????????????????????????????????????????????????????????????????????????????????
	87  ?????TTGAATTAATAAAAGTGGGCTTTGAATTGGAGGCTGATGCTGATGGTCA--AACAT--ATGTGCTCGCCGCCATGAAGAGTTCGCTTT---TTATTA---ACCTTTCCACCTGTGCACTTYTGTAGATGTT-GGAGGTCATCCTTCAAGC-----------------------------AGCAATGCTTG-GTTTGG--AGTTTGCGG-----------GCTTCATT---------CAGTTGAAGT----CGGCTCTCTCTG----------------TCGATCTTCAATG-T-CTAT--------TTTACATATA-CCCT-TG-ATAAAAGTT--AAAGAAGGACA---TGATTG-GGCTTT---ATGCCTATAAATCTATAATACAACTTTCAGCAACGGATCTCTTGGCTCTCGCATCGATGAAGAACGCAGCGAATTGCGATAAGTAATGTGAATTGCAGAATTCAGTGAATCATCGAATCTTTGAACGCACCTTGCGCTCTTTGGTATTCCGAAGAGCATGCCTGTTTGAGTGTCATTAAATTCTCAACCCACTTCATTTGTTTA-TCAAGT--AAAG-T-GCGTGTTGGA-TGT-GGGGG----TTGCGGGCTTCATTCA------G---TTGA-AGTCGGCTCCTCTGAAATGCATTAGCGGGAATCTTTGTTGGACCGCT-TCTATTGGGTGTGATAA-TTATCTACGCCTAGGAAG-TAGTTCAGCACTTGGGTTTGGCAACAAACCGGGGTTCTGCTTCT--AA--------TGGTCC--ATTTA--CTTGGACAATAC--TCTTTGACA??????????TTCCCCTAGTAACTGCGAGTGAAGCGGGAAAAGCTCAAATTTAAAATCTGGTGGTCTT-TGATCATCCGAGTTGTAATCTAGAGAAGTGTTAGCCGCGTTGGACCGTGTACAAGTCTCCTGGAATGGAGCGTCATAGAGGGTGAGAATCCCGTCTTTGACACGGACTACCAAGGC-TTTGTGGTGCGCTCTCAACGAGTCGAGTTGTTTGGGAATGCAGCTCAAAATGGGTGGTAAATTCCATCTAAAGCTAAATACAGGCGAGAGACCGATAGCGAACAAGTACCGTGAGGGAAAGATGAAAAGAACTTTGGAAAGAGAGTTAAACAGTACGTGAAATTGCTGAAAGGGAAACGCTGGAAGTCAGTCGCGTTGGCTAGGAATCAACCTTACTC-TTT--TGTAGGGCTTACTTCTTAGTTGACGGGCCAACATCAATTTTGATTGCTGGAAAAAGGCTTAGGGAATGTGGCACCTTCGGGTGTGTTATAGCCCTAGGTTGTATACAGTGGTTGGGATTGAGGAACGCAGCACGCCGTAAGGTTG-GGTCTCT-GATCACA-CTCGTGCTTCGGATGTTGGCATATAGTGTCTTTCATCGACCCGTCTTGAAACACGGACCAAGGAGTCTAACATGCCTGCGAGTGTTTGAGTGGAAAACTCGAGCGCACAATGAAAGTAATAGTTGAGATCTCTGTCATGGAGAGCATCGACGCCCGGACCTGATGTTTACTGACGGTTCTGCGGTAGAGCATGTATGTTGGGACCCGAAAGATGGTGAACTATGCCTGAATAGGGTGAAGCCAGAGGAAACTCTGGTGGAGGCTCGTAGCGATTCTGACGTGCAAATCGATCGTCAAATTTGGGTATAGGGGCGAAAGACTAATCGAACCAT??????????????????????????????????????????????????????????????????????????????????????????????????????????????????????????????????????????????????????????????????????????????????????????????????????????????????????????????????????????????????????????????????????????????????????????????????????????????????????????????????????????????????????????????????????????????????????????????????????????????????????????????????????????????????????????????????????????????????????????????????????????????????????????????????????????????????????????????????????????????????????????????????????????????????????????????????????????????????????????????????????????????????????????????????????????????????????????????????????????????????????????????????????????????????????????????????????????????????????????????????????????????????????????????????????????????????????????????
	88  ?????TTGAACTTGTAAA-----------------GAGGTGATGCTGACTCTTC--GGAGT--ATGTGCACCCTG---------------------GGGTTA---ATTCTTCCACCTGTGAACTTTTTGTAGACTT-GGA---TAGT-----------------------------------------------------------------A-----------GT-----------------GCGCAAGT--------------------------------GCGAA-CCCCAAG-T-CTATGTT--------TTACACA-CTCT----ATGTATGGA--CTAGAATGAAA--TTTATTG-GGCTTC-A-TTGCCTAT--GAAATAAATACAACTTTCAGCAACGGATCTCTTGGCTCTCGCATCGATGAAGAACGCAGCGAAATGCGATAAGTAATGTGAATTGCAGAATTCAGTGAATCATCGAATCTTTGAACGCACCTTGCGCTCCTTGGTATTCCGAGGAGCATGCCTGTTTGAGTGTCATTAAATTATCAACCCTTCAGTCTTTT----TAAGAT--TG---C-TGGGCTTGGA-TGT-GGGGGC---TTGTCGGACTCTC-------------GCGA-GGTCGACTCCCCTGAAATGCATTAGCGGAACAT---ATT-GCTGGCC-GTCTATTGGTGTGATAA-TTATCTATGCCTTTGGAT-GG---------TTGGT---------------GAGTTCAGCTTCT--AA--------CCGTCC--TTCAC----TGGACAAC-----TTTTGACA??????????TTCCCCTAGTAACTGCGAGTGAAGCGGGAAAAGCTCAAATTTAAAATCTGGCAGTCTT-CGATTGTCCGAGTTGTAATCTAGAGAAGTGTTACCCGCGCTGGCCTGTGCAAAAGTCTTCTGGAATGAAGCATCAAAGAGGGTGAGAATCCCGTATTTGGCACAGACTACCAGGGC-TATGTGGTGCGCTCTCAACGAGTCGAGTTGTTTGGGAATGCAGCTCAAAATGGGTGGTAAATTCCATCTAAAGCTAAATATTGGCGAGAGACCGATAGCGAACAAGTACCGTGAGGGAAAGATGAAAAGAACTTTGGAAAGAGAGTTAAAAAGTACGTGAAATTGCTGAAAGGGAAACGCTTGAAGTCAGTCGCGTCGGTTGGAAATCAGCCTTG--C-TTT--TGCATGGTGTACTTTCTGATTGACGGCTCAGCATCAGTTTTGACCATTGGATAAAGGTCGTCGGAATGTGGCACCTTCGGGTGTGTTATAGCCTTCGATTGCATACATTGGTTGGGATTGAGGAACTCAATGCGCCGCAAGGCCG-GGTCTTT-GACCACG-TACGCATTTAGGATGCTGGG--ATAATGGCTTTAATCGACCCGTCTTGAAACACGGACCAAGGAGTCTAACATGCCTGCGAGTATTTGGGTGGAAAACCCGGATGCGCAATGAAAGTGAAAGTTGAGATCCCTGTCATGGGGAGCATCGACGCCCGGACTTGATGTTTACTGACGGTTCCGCGGTGGAGCATGTATGTTGGGACCCGAAAGATGGTGAACTATGCCTGAATAGGGTGAAGCCAGAGGAAACTCTGGTGGAGGCTCGTAGCGATTCTGACGTGCAAATCGATCGTCAAATTTGGGTATAGGGGCGAAAGACTAATCGAACCATCTAGTAGCTGGTTCCTGCCGAAGTTTCCCTCAGGATAGCAGAAACTCATATCAGATTTATGTGGTAAAGCGAATGATTAGAGGCCTTGGGGTTGAAACAACCTTAACCTATTCTCAAACTTTAAATATGTAAGAACGGGCATTCACTTAGTTGGATTGCTTGGCGATTGAGAGTTTCTAGTGGGCCATTTTTGGTAAGCAGAACTGGCGATGCGGGATGAACCGAACGCGAAGTTAAGGTGCCGGAATTCACACTCATCAGACACCACAAAAGGTGTTAGTTCA-TCTAGACAGCAGGACGGTGGCCATGGAAGTCGGAATCCGCTAAGGAGTGTGTAACAACTCACCTGCCGAATGAACTAGCCCTGAAAATGGATGGCGCTTAAGTGTGATACCCATACTTCGCCGTCAGCGTTATAGCGATGCGCTGACGAGTAGGCAGGC??????????????????????????????????????????????????????????????????????????????????????????????????????????????????????????????????????????????????????????????????????????????????????????????????????????????????????????????????????????????????????????????????????????????????????????????????????????????????????????????????????????????????????????????????????????????????????????????????????????????????????????????????
	89  ?????TTGAA----TAAACCTGG------------TGGGCTGAGCTGGCTCTTC--GGAGC--ATGTGCTYGCC---------------TGTCC--ATCTTT---ATCTTTCCACCTGTGCACTCTTTGTAGACTT-GGGG-ATACCCTTCGAGG--------------------------------CAACTCGG-TTGGGAGTGGTTTGCT------------GT-----------------GCGAAAGC----CGGCTCTCCT------------------TGCAT-TTCCAGT---CTATGTT--------TTACATA-CCCC-AT-AAGAATGTT-TACAGAATGAA----TCAATG-GGCTTT-A-TTGCCTAT--AAAGTTAATACAACTTTCAGCAACGGATCTCTTGGCTCTCGCATCGATGAAGAACGCAGCGAAATGCGATAAGTAATGTGAATTGCAGAATTCAGTGAATCATCGAATCTTTGAACGCACCTTGCGCTCCTTGGTATTCCGAGGAGCATGCCTGTTTGAGTGTCATTAAATTATCAACCTATCCAGCTTTT----ACTAGC--TGGG-T-TAGGGTTGGA-TGT-GGGGG----TTGTGGGCCTCTT-------------ACGA-GGTCGGCTCTCCTTAAATGCATTAGCGGAACCT----TT-GTGGACC-GACTATTGGTGTGATAA-TTATCTACGCCTCTGGCC-GTGAAGCTATTCTATG---------------GGGTTCAGCTTCT--AA--------CCGTCC--ATTGAT-TTTGGACAGCTT---TATTGACA??????????TTCCCCTAGTAACTGCGAGTGAAGCGGGAAAAGCTCAAATTTAAAATCTGGCGGTCTT-TGGCCGTTCGAGTTGTAATCTAGAGAAGTGTTACCCGCGCTGGACCGTGTACAAGTCTCCTGGAATGGAGCGTCATAGAGGGTGAGAATCCCGTCTTTGACACGGACTGCCAGGGC-TATGTGGTGCGCTCTCAACGAGTCGAGTTGTTTGGGAATGCAGCTCAAAATGGGTGGTAAATTCCATCTAAAGCTAAATATTGGCGAGAGACCGATAGCGAACAAGTACCGTGAGGGAAAGATGAAAAGAACTTTGGAAAGAGAGTTAAACAGTACGTGAAATTGCTGAAAGGGAAACGCTTGAAGTCAGTCGCGTTGGCCGGAAATCAACCTTG--C-TTT--TGCTGGGCGTACTTTCTGGTCGACGGGTCAGCATCAATTTTGACCGTTGGATAAAGGCCAGGGGAATGTGGCATCTTCGGATGTGTTATAGCCCTTGGTTGCATACAGCGGTTGGGATTGAGGAACTCAGCACGCCGAAAGGCCGGGGTTTTT-GCCCACG-TACGTGCTTAGGATGCTGGC--ATAATGGCTTTAATCGACCCGTCTTGAAACACGGACCAAGGAGTCTAACATGCCTGCGAGTATTTGGGTGGAAAACCCGAGTGCGCAATGAAAGTGAAAGTTGAGATCCCTGTCGCGGGGAGCATCGACGCCCGGACCTGATGTTTACTGACGGTTCTGCGGTAGAGCATGTATGTTGGGACCCGAAAGATGGTGAACTATGCCTGAATAGGGTGAAGCCAGAGGAAACTCTGGTGGAGGCTCGTAGCGATTCTGACGTGCAAATCGATCGTCAAATTTGGGTATAGGGGCGAAAGACTAATCGAACCATCTAGTAGCTGGTTCCTGCCGAAGTTTCCCTCAGGATAGCAGAAACTCATATCAGATTTATGTGGTAAAGCGAATGATTAGAGGCCTTGGGGTTGAAACAACCTTAACCTATTCTCAAACTTTAAATATGTAAGAACAAGCCGTCTCTTGATTGGACCGCTTGGCGATTGAGAGTTTCTAGTGGGCCATTTTTGGTAAGCAGAACTGGCGATGCGGGATGAACCGAACGCGAGGTTAAGGTGCCGGAATTCACGCTCATCAGACACCACAAAAGGTGTTAGTTCA-TCTAGACAGCAGGACGGTGGCCATGGAAGTCGGAATCCGCTAAGGAGTGTGTAACAACTCACCTGCCGAATGAACTAGCCCTGAAAATGGATGGCGCTTAAGCGTGATACCCATACCTCGCCGTCAGCGTTGAAGTGACGCGCTGACGAGTAGGCAGGC??????????????????????????????????????????????????????????????????????????????????????????????????????????????????????????????????????????????????????????????????????????????????????????????????????????????????????????????????????????????????????????????????????????????????????????????????????????????????????????????????????????????????????????????????????????????????????????????????????????????????????????????????
	9   ATTA-ACGAA----TAACTATGGT-----------GGGCTGTCGCTGCCTCTTC--GGAGGA-ATGTGCACGTC---------------CACC---ATTTTT---ATCTATCCACCTGTGCACCGACTGTAGGTCT-GGA---TAACTCTCGTCTTCACCTCGCAAGG---------------GGCTGTTGGCGG-ATGCGA--GGATTGCT------------CTCTCGGG------------------------CGCTCTCCT------------------CGAAT-TTCCAGG-T-CTACGTC------TTTTACACA-CCCC-AA-AAGTATGAT--ATAGAATGTAG---TCAATG-GGCTTC-T-CAGCCTAT-AAAACACTATACAACTTTCAGCAACGGATCTCTTGGCTCTCGCATCGATGAAGAACGCAGCGAAATGCGATAAGTAATGTGAATTGCAGAATTCAGTGAATCATCGAATCTTTGAACGCACCTTGCGCTCCTTGGTATTCCGAGGAGCATGCCTGTTTGAGTGTCATTAAATTCTCAACCTCACCCATTTTCTG--AATGG-----AC-T-GAGGCTTGGA-TGT-GGGGGT-TTGTGCAGGCTGCCTTCT------T---GTGC-GGTCTGCTCCCCTGAAATGCATTAGCGAGTTCA--TACTGAACTTCC-GTCTATTGGTGTGATAA-TTATCTACGCCGTGGACG-AG-----------GTT---------------TAGACTTGCTTCT--AA--------CCGTCC--GCA------AGGACAATA----CCTTGACA-ATTTGACC-????????????????????????????????????????????????????????????????????????????????????????????????????????????????????????????????????????????????????????????????????????????????????????????????????????????????????????????????????????????????????????????????????????????????????????????????????????????????????????????????????????????????????????????????????????????????????????????????????????????????????????????????????????????????????????????????????????????????????????????????????????????????????????????????????????????????????????????????????????????????????????????????????????????????????????????????????????????????????????????????????????????????????????????????????????????????????????????????????????????????????????????????????????????????????????????????????????????????????????????????????????????????????????????????????????????????????????????????????????????????????????????????????????????????????????????????????????????????????????????????????????????????????????????????????????????????????????????????????????????????????????????????????????????????????????????????????????????????????????????????????????????????????????????????????????????????????????????????????????????????????????????????????????????????????????????????????????????????????????????????????????????????????????????????????????????????????????????????????????????????????????????????????????????????????????????????????????????????????????????????????????????????????????????????????????????????????????????????????????????????????????????????????????????????????????????????????????????????????????????????????????????????????????????????????????????????????????????????????????????????????????????????????????????????????????????????????????????????????????????
	90  ?????TTGAA----TAAACTTGGT-----------TGGTTGTAGCTGGCTTTTC--GAAGC--ATGTGCACGCC---------------CGCC---ATCTTT---ATCCATCCACCTGTGCACCCTTTGTAGTCTT-GGA---GGACAAGAGCAGCTGACTCCTCGAATGGCTTCT------TCTAGCCTCTCGG-ATGTGA--GGGATGCT------------GT-----------------GCGAAAGCA---TGGCTCTCCTCA-ATGGCTTGCA-----ATTTC-CTCTAGG-T-CTATGTCTT---TTCCCATATA-CCAC--A-TAGTATGTT--GTAGAATGTAT---CATATG-GGCCCA-T-GTGCCTAT-AAAACTCAATACAACTTTCAGCAACGGATCTCTTGGCTCTCGCATCGATGAAGAACGCAGCGAAATGCGATAAGTAATGTGAATTGCAGAATTCAGTGAATCATCGAATCTTTGAACGCACCTTGCGCTCCTTGGTATTCCGAGGAGCATGCCTGTTTGAGTGTCACTAAATTCTCAACCAACTCCAGCCTTT---GCAGGT--TGGA-T-GTGGCTTGGA-TGTTGGGGGT-TTCTGCGGGCCTCTCT--------T---TTGA-GGTCGGCTCCCCTGAAATGCATTAGCGGAACCG---TTT-GCAGTCC--GTCGCCGGTGTGATAA-TTATCTACGCCATAGACA-AAGGCTGCTCTCTGT----------------CTGTTCAGCTTCT--AA--------CTGTCC--CCAG-----TGGACAACTT---TCTGAACG??????????TTCCCCTAGTAACTGCGAGTGAAGCGGGAAAAGCTCAAATTTAAAATCTGGCGGTCCT-TGGCCGTCCGAGTTGTAATCTAGAGAAGTGTTACCCGCGCTGGACCGTGTACAAGTCTCCTGGAATGGAGCGTCATAGAGGGTGAGAATCCCGTCTCTGACACGGACTACCAGGGC-TTTGTGGTATGCTCTCAAAGAGTCGAGTTGTTTGGGAATGCAGCTCAAAATGGGTGGTAAATTCCATCTAAAGCTAAATATTGGCGAGAGACCGATAGCGAACAAGTACCGTGAGGGAAAGATGAAAAGAACTTTGGAAAGAGAGTTAAACAGTACGTGAAATTGCTGAAAGGGAAACGCTTGAAGTCAGTCACGTTGGCTGGGGATCAGCCTTG--C-TTT--TGCATGGTGTACTTTCTGGTTGACGGGTCAGCATCAATTTTGACCGCTGGAAAAAGGCTTGGGGAATGTGGCAGCTCCGGCTGTGTTATAGCCCCTTGTCATATACAGCGGTTGGGATTGAGGAACTCAGCACGCCGCAAGGCCG-GGG-TCA-AACCACG-TTCGTGCTTAGGATGCTGGC--ATAATGGCTTTAAGCGACCCGTCTTGAAACACGGACCAAGGAGTCTAACATGCCTGCGAGTGTTTGGGTGGAAAACCCGAGCGCGTAATGAAAGTGAAAGTTGAGATCCCTGTCGTGGGGAGCATCGACGCCCGGACCAGAACTTTTGGGACGGATCCGCGGTAGAGCATGTATGTTGGGACCCGAAAGATGGTGAACTATGCCTGAATAGGGTGAAGCCAGAGGAAACTCTGGTGGAGGCTCGTAGCGATTCTGACGTGCAAATCGATCGTCAAATTTGGGTATAGGGGCGAAAGACTAATCGAACCATCTAGTAGCTGGTTCCTGCCGAAGTTTCCCCTCAGGAAA????????????????????????????????????????????????????????????????????????????????????????????????????????????????????????????????????????????????????????????????????????????????????????????????????????????????????????????????????????????????????????????????????????????????????????????????????????????????????????????????????????????????????????????????????????????????????????????????????????????????????????????????????????????????????????????????????????????????????????????????????????????????????????????????????????????????????????????????????????????????????????????????????????????????????????????????????????????????????????????????????????????????????????????????????????????????????????????????????????????????????????????????????????????????????????????????????????????????????????????????????????????????????????
	91  ATTA-TTGAT---AAACACTTGAT-----------GGGTTGTCGCTGGTCTTTC--GGGAC--ATGTGCACGTTT--------------TGTCTTGACTTCT---ATTCATCCACCTGTGAACCTTTTGTAGTCTT-GAA---CTTTTTAAGGGATTGTCG-AGGAAGCGGCTGCTCGGTCTCTACCAAGATCGG-ACTTGA--GGATTGCT-------TTAGAGCTTTCTTCTGTTGAAGTCGTGAAATC----GTGCCTTTG-------------------AGAAG-TTTTGAG-G-CTATGTCTT---ATATCATAAA-CCAT--G-TAGTATGTT-GCCAGAATGTAT---TCAATG-GGCCTT-T-GTGCCTAT-AAAACCTTATACAACTTTCAGCAACGGATCTCTTGGCTCTCGCATCGATGAAGAACGCAGCGAAATGCGATAAGTAATGTGAATTGCAGAATTCAGTGAATCATCGAATCTTTGAACGCACCTTGCGCTCCTTGGAATTCCGAGGAGCATGCCTGTTTGAGTGTCAGTAAATTCTCAACTCCTTCAGCTTTT----TGTAGT--TGAA-G-TGAGCTTGGA-TAT-GGAGG--TTTTGCGGGTTCAATCTA----------ATTG-GATCGGCTCCTCTGAAATGCATTAGCGGAACCG---TTT-GCGATCC--GTCACAGGTGTGATAA-TTATCTACGCCTAGTGGG-----TTGCTCTCTGTC---------------TTGTTCAGCTGCC--AA--------CCGTCCCAGTCAT----GGGACAACATC-ATTACTGAACTTTTGACCTTTCCCCTAGTAACTGCGAGTGAAGCGGGAAAAGCTCAAATTTAAAATCTGGCGGTCTC-TGGCCGTCCGAGTTGTAATCTAGAGAAGCAATGCCCGCGCTGGACCGTGTACAAGTCTCCTGGAATGGAGCGTCATAGAGGGTGAGAATCCCGTCTTTGACACGGACTCCCAGGGC-TTTGTGGTATGCTCTCAAAGAGTCGAGTTGTTTGGGAATGCAGCTCAAAATGGGTGGTAAATTCCATCTAAAGCTAAATATTGGCGAGAGACCGATAGCGAACAAGTACCGTGAGGGAAAGATGAAAAGAACTTTGGAAAGAGAGTTAAACAGTACGTGAAATTGCTGAAAGGGAAACGCTTGAAGTCAGTCGCGTTGGCCGGGGATCAGCCTCG--C-TTT--TGCGTGGTGTACTTTCCGGTTGACGGGTCAGCATCAATTTTGATCACTGGAAAAAGACTTGGAGAATGTGGCAGCTTCGGCTGTGTTATAGCTTCTTGTTATATACAGTGGTTGGGATTGAGGTACTCAGCACGCCGCAAGGCCG-GGT-TTC-GACCACG-TTCGTGCTTAGGATGCTGGC--ATAATGGCTTTAAGCGACCCGTCTTGAAACACGGACCAAGGAGTCTAACATGCCTGCGAGTGTTTGGGTGGAAAACCCGAGCGCGTAATGAAAGTGAAAGTTGAGATCCCTGTCGTGGGGAGCATCGACGCCCGGACCAGAACTTTTGGGACGGATCCGCGGTAGAGCATGTATGTTGGGACCCGAAAGATGGTGAACTATGCCTGAATAGGGTGAAGCCAGAGGAAACTCTGGTGGAGGCTCGTAGCGATTCTGACGTGCAAATCGATCGTCAAATTTGGGTATAGGGGCGAAAGACTAATCGAACCATCTAGTAGCTGGTTCCTGCCGAAGTT?????????????????????????????????????????????????????????????????????????????????????????????????????????????????????????????????????????????????????????????????????????????????????????????????????????????????????????????????????????????????????????????????????????????????????????????????????????????????????????????????????????????????????????????????????????????????????????????????????????????????????????????????????????????????????????????????????????????????????????????????????????????????????????????????????????????????????????????????????????????????????????????????????????????????????????????????????????????????????????????????????????????????????????????????????????????????????????????????????????????????????????????????????????????????????????????????????????????????????????????????????????????????????????????????????
	92  ATTA-TTGA-----TATTCTTGAT-----------GGGTTGTAGCTGGCTCTCC--GGAGC--ATGTGCACACT---------------TGTCT-TGACTTT---ATTCATCCACCTGTGCACCTTTTGTAGTCTT-GGG---GGTTGAGAGCAGTCGACT-ATCGGATGGCTAT---------GGCCTTTCCGG-ACGTGG--GGAATGCT----------GAGT-----------------GCGAAAGCATA-CAGCTCTTCTCAAATGACTTGCAAAACCTCTCC-CTCGAGT-A-CTATGTAT-------TCATATA-CCAC--A-TAGTATGTT--GTAGAATGTGA---TCAATG-GG----------------ATAATCATATACAACTTTCAGCAACGGATCTCTTGGCTCTCGCATCGATGAAGAACGCAGCGAAATGCGATAAGTAATGTGAATTGCAGAATTCAGTGAATCATCGAATCTTTGAACGCACCTTGCGCTCCTTGGTATTCCGAGGAGCATGCCTGTTTGAGTGTCATTAAATTCTCAACCCCTCCAGCTTTT----GCGAGT--TGTGAT-GGGGCTTGGA-TAT-GGGAGT---TTGCGGGTCTTTATCA------A---TAAA-GGTCAGCTCTCCTGAAATGCATTAGCGGAACCG---TTT-GCAGTCC-CGTCACTAGTGTGATAA-TTATCTACACTGTGATGA-----TTGCTCTCTGAC---------------TAGTTCAGCTGCT--AA--------TCGTCC--GCTA-----TGGACAACAC--TTAATGAAATTCTTGACCTTTCCCCTAGTAACTGCGAGTGAAGCGGGAAAAGCTCAAATTTAAAATCTGGCGGTCCC-TGGCCGTCCGAGTTGTAATCTAGAGAAGTGATGCCCGCGCTGGACCGTGTACAAGTCTCCTGGAATGGAGCGTCATAGAGGGTGAGAATCCCGTCTCTGACACGGACTACCAGGGC-TTTGTGGTACGCTCTCAAAGAGTCGAGTTGTTTGGGAATGCAGCTCTAAATGGGTGGTAAATTCCATCTAAAGCTAAATATTGGCGAGAGACCGATAGCGAACAAGTACCGTGAGGGAAAGATGAAAAGAACTTTGGAAAGAGAGTTAAACAGTACGTGAAATTGCTGAAAGGGAAACGCTTGAAGTCAGTCGCGTTGACCAGGACTCAGCCTCG--C-TCT--TGCGTGGTGTACTTTCTGGTTGACGGGTCAGCATCAATTTTGACTGCTGGAAAAAGGCTTAGGGAATGTGGCAGCTTCGGCTGTGTTATAGCCCTTGGTCACATACAGCGGTTGGGATTGAGGAACTCAGCACGCCGCAAGGCCG-GGT-TTC-GACCACG-TTCGTGCTTAGGATGCTGGC--ATAATGGCTTTAAGCGACCCGTCTTGAAACACGGACCAAGGAGTCTAACATGCCTGCGAGTGTTTGGGTGGTAAACCCGAGCGCGTAATGAAAGTGAAAGTTGAGATCCCTGTCGTGGGGAGCATCGACGCCCGGACCTGAACTTTTGTGACGGATCCGCGGTAGAGCATGTATGTTGGGACCCGAAAGATGGTGAACTATGCCTGAATAGGGTGAAGCCAGAGGAAACTCTGGTGGAGGCTCGTAGCGATTCTGACGTGCAAATCGATCGTCAAATTTGGGTATAGGGGCGAAAGACTAATCGAACCATCTAGTAGCTGGTTCCTGCCGAAGTTTCCCCTCAGGAAA????????????????????????????????????????????????????????????????????????????????????????????????????????????????????????????????????????????????????????????????????????????????????????????????????????????????????????????????????????????????????????????????????????????????????????????????????????????????????????????????????????????????????????????????????????????????????????????????????????????????????????????????????????????????????????????????????????????????????????????????????????????????????????????????????????????????????????????????????????????????????????????????????????????????????????????????????????????????????????????????????????????????????????????????????????????????????????????????????????????????????????????????????????????????????????????????????????????????????????????????????????????????????????
	93  ???????????????????????????????????????????????????????????????????????????????????????????????????????????????????????????TTTTTGTTGCCAT----------------------------------------------------------------------------------------GT---------------------------------------------------------CGTCC-TCTGGGG-T-CTATGTTA-------TCATAAA-CCAC--T-TAGTATGTC--GTAGAATGAAG---TATTTG-GGCCTC-A-GTGCCTAT--AAACAAAATACAACTTTCAGCAACGGATCTCTTGGCTCTCGCATCGATGAAGAACGCAGCGAAATGCGATAAGTAATGTGAATTGCAGAATTCAGTGAATCATCGAATCTTTGAACGCACCTTGCGCTCCTTGGTATTCCGAGGAGCATGCCTGTTTGAGTGTCATTAAATTCTCAACCCCTCCAGCTTTT----GTTGC---TGGT-T-GTGGCTTGGA-TAT-GGGAGT-GTTTGCTGGTGTCAT-------------TCGA-GATCAGCTCTCCTGAAATGTATTAGTGGAACCG---TTT-GCGATCC--GTCACCGGTGTGATAA-TTATCTACGCCATAGACT-GTGAACGCTCTCTGTA---------------TTGTTCTGCTTCT--AA--------CTGTCCT-ATTAA----AGGACAAC----AATATTGAACTTTTGACCTTTCCCCTAGTAACTGCGAGTGAAGCGGGAAAAGCTCAAATTTAAAATCTGGCGGTCTT-TGGCTGTCCGAGTTGTAATCTAGAGAAGTGTTACCCGCGTTGGACCGTGTACAAGTCTCCTGGAATGGAGCGTCATAGAGGGTGAGAATCCCGTCTTTGACACGGACTACCAAGGC-TTTGTGGTATGCTCTCAAAGAGTCGAGTTGTTTGGGAATGCAGCTCAAAATGGGTGGTAAATTCCATCTAAAGCTAAATATTGGCGAGAGACCGATAGCGAACAAGTACCGTGAGGGAAAGATGAAAAGAACTTTGGAAAGAGAGTTAAACAGTACGTGAAATTGCTGAAAGGGAAACGYTTGAAGTCAGTCGCGTTGGCTTGGGATCAGCTTCG--C-TTT--TGCGTGGTGTACTTCCTAGTTGACGGGTCAGCATCAATTTTGACCGCTGGAAAAAGGTTTGGGGAAGGTGGCAGCTTAGGCTGTGTTATAGCCCCTTGTCATATACAGCGATTGGGATTGAGGTACTCAGCACGCCGCAAGGCCG-GGT-TTC-GACCACG-ATCGTGCTTAGGATGCTGGC--ATAATGGCTTTAAGCGACCCGTCTTGAAACACGGACCAAGGAGTCTAACATGCCTGCGAGTGTTTGGGTGGAAAACCCGAGCGCGTAATGAAAGTGAAAGTTGAGATCCCTGTCGTGGGGAGCATCGACGCCCGGACCAGAACTTTTGGGACGGATCCGCGGTAGAGCATGTATGTTGGGACCCGAAAGATGGTGAACTATGCCTGAATAGGGTGAAGCCAGAGGAAACTCTGGTGGAGGCTCGTAGCGATTCTGACGTGCAAATCGATCGTCGAATTTGGGTATAGGGGCGAAAGACTAATCGAACCATCTAGTAGCTGGTTCCTGCCGAAGTTTCCCTCAGGATAGCAGAAACTCATATCAGATTTATGTGGTAAAGCGAATGATTAGAGGCCTTGGGGTTGAAACAACCTTAACCTATTCTCAAACTTTAAATATGTAAGAACGAGCCGTTTCTTGACTGAACCGCTCGGCGATTGAGAGTTTCTAGTGGGCCATTTTTGGTAAGCAGAACTGGCGATGCGGGATGAACCGAACGCGAGGTTAAGGTGCCGGAATTCACGCTCATCAGACACCACAAAAGGTGTTAGTTCA-TCTAGACAGCAGGACGGTGGCCATGGAAGTCGGAATCCGCTAAGGAGTGTGTAACAACTCACCTGCCGAATGAACTAGCCCTGAAAATGGATGGCGCTTAAGCGTGATACCCATACCTCGCCGTCAGCGTTGAAGTGACGCGCTGACGAGTAGGCAGGC??????????????????????????????????????????????????????????????????????????????????????????????????????????????????????????????????????????????????????????????????????????????????????????????????????????????????????????????????????????????????????????????????????????????????????????????????????????????????????????????????????????????????????????????????????????????????????????????????????????????????????????????????
	94  ?????TTGAA----TATGCTTGAT-----------GGGTTGTCGCTGGCCTTTC--GGGGC--ATGTGCACGCC---------------TGTCTTGACTTCT---ATTCATCCACCTGTGCACCCATTGTAGTTCT-TTT---CAATTTCTGAGGGTCG---AGGAAGCGGCYTTCAACTCGGTGTCAAAACCGG-ATTTGA--GGACTGCC-------CTTTGGGGCTTTTCT-CTAGAGTCGTGGAATC----GGGCCTTTGG------------------TCTGA-GAAAYGG-G-CTATGTCT----TTATCATAAA-CCAT--G-TAGTATGTT-GCCAGAATGTAT---TCAATG-GGCCTT-C-GTGCCTATATAAACCTTATACAACTTTCAGCAACGGATCTCTTGGCTCTCGCATCGATGAAGAACGCAGCGAAATGCGATAAGTAATGTGAATTGCAGAATTCAGTGAATCATCGAATCTTTGAACGCACCTTGCGCTCCTTGGTATTCCGAGGAGCATGCCTGTTTGAGTGTCAGTAAATTCTCAACTCCTCCAGTTTTT----GTGACTG-CGAA-T-GGAGCTTGGA-CGT-GGAGG--TCTTGCGGGCCCTGTTTC----------AATG-GGTCGGCTCCTCTGAAATGCATTAGCGGAACCG---TTT-GCGATCC--GTCACAGGTGTGATAA-TTATCTACGCCAGTGGGT------CGCTCTCTGTR---------------TCGTTCAGCTGCC--AA--------CCGTCC--GCA------AGGACAAACT--CTTACTGAACCTT?????????????????????????????????????????????TTTAAAATCTGGCGGTCTC-TGGCCGTCCGAGTTGTAATCTAGAGAAGTGTTGCCCGCGCTGGACCGTGTACAAGTCTCCTGGGATGGAGCGTCATAGAGGGTGAGAATCCCGTCTCTGACACGGACTACCAGGGC-TTTGTGGTACGCTCTCAAAGAGTCGAGTTGTTTGGGAATGCAGCTCAAAATGGGTGGTAAATTCCATCTAAAGCTAAATATTGGCGAGAGACCGATAGCGAACAAGTACCGTGAGGGAAAGATGAAAAGAACTTTGGAAAGAGAGTTAAACAGTACGTGAAATTGCTGAAAGGGAAACGCTTGAAGTCAGTCGCGTTGGCCGGGGATCAGCCTCG--CTTTT--TGCGTGGTGTACTTTCCGGTTGACGGGTCAGCATCAATTTTGACCGCTGGAAAAAGGCTAGAGGAATGTGGCAGCTCCGGCTGTGTTATAGCTTCTGGTCACATACAGCGGTTGGGATTGAGGAACTCAGCACGCCGCAAGGCCG-GGT-TTC-GACCACG-TTCGTGCTTAGGATGCTGGC--ATAATGGCTTTAAGCGACCCGTCTTGAAACACGGACCAAGGAGTCTAACATGCCTGCGAGTGTTTGGGTGGAAAACCCGAGCGCGTAATGAAAGTGAAAGTTGAGATCCCTGTCGCGGGGAGCATCGACGCCCGGACCAGAACTTTTGGGACGGATCCGCGGTAGAGCATGTATGTTGGGACCCGAAAGATGGTGAACTATGCCTGAATAGGGTGAAGCCAGAGGAAACTCTGGTGGAGGCTCGTAGCGATTCTGACGTGCAAATCGATCGTCAAATTTGGGTATAGGG???????????????????????????????????????????????????????????????????????????????????????????????????????????????????????????????????????????????????????????????????????????????????????????????????????????????????????????????????????????????????????????????????????????????????????????????????????????????????????????????????????????????????????????????????????????????????????????????????????????????????????????????????????????????????????????????????????????????????????????????????????????????????????????????????????????????????????????????????????????????????????????????????????????????????????????????????????????????????????????????????????????????????????????????????????????????????????????????????????????????????????????????????????????????????????????????????????????????????????????????????????????????????????????????????????????????????????????????????????????????????

;


END;

begin mrbayes;
log start filename = log.txt;
charset Subset1 = 1 -835;
charset Subset2 = 836 -2173;
charset Subset3 = 2174 -2591;
partition PartitionFinder = 3 : Subset1 , Subset2 , Subset3;
set partition = PartitionFinder;
lset applyto = ( 1 ) nst = 6 rates = invgamma;
lset applyto = ( 2 ) nst = 6 rates = invgamma;
lset applyto = ( 3 ) nst = 6 rates = invgamma;
prset applyto = ( all ) ratepr = variable;
unlink statefreq = ( all ) revmat = ( all ) shape = ( all ) pinvar = ( all ) tratio = ( all );
mcmcp ngen = 2000000 printfreq = 1000 samplefreq = 100 nchains = 4 nruns = 2 savebrlens = yes checkpoint = yes checkfreq = 5000;
mcmc;
sumt conformat = Simple contype = Allcompat relburnin = yes burninfrac = 0.25;
sump relburnin = yes burninfrac = 0.25;

END;
BEGIN ASSUMPTIONS;
	TYPESET * UNTITLED   =  unord:  1- 2591;

END;

BEGIN CODONS;
	CODESET * UNTITLED   =  universal:  1- 2591;


END;

BEGIN MESQUITECHARMODELS;
	ProbModelSet * UNTITLED   =  'Jukes-Cantor':  1- 2591;
END;

BEGIN TREES;
	Title Bayes_tree;
	ID 018027f72d4c1;
	LINK Taxa = Taxa;
	TRANSLATE
[0] 		1 1,
[1] 		2 10,
[2] 		3 11,
[3] 		4 12,
[4] 		5 13,
[5] 		6 14,
[6] 		7 15,
[7] 		8 16,
[8] 		9 17,
[9] 		10 18,
[10] 		11 19,
[11] 		12 2,
[12] 		13 20,
[13] 		14 21,
[14] 		15 22,
[15] 		16 23,
[16] 		17 24,
[17] 		18 25,
[18] 		19 26,
[19] 		20 27,
[20] 		21 28,
[21] 		22 29,
[22] 		23 3,
[23] 		24 30,
[24] 		25 31,
[25] 		26 32,
[26] 		27 33,
[27] 		28 34,
[28] 		29 35,
[29] 		30 36,
[30] 		31 37,
[31] 		32 38,
[32] 		33 39,
[33] 		34 4,
[34] 		35 40,
[35] 		36 41,
[36] 		37 42,
[37] 		38 43,
[38] 		39 44,
[39] 		40 45,
[40] 		41 46,
[41] 		42 47,
[42] 		43 48,
[43] 		44 49,
[44] 		45 5,
[45] 		46 50,
[46] 		47 51,
[47] 		48 52,
[48] 		49 53,
[49] 		50 54,
[50] 		51 55,
[51] 		52 56,
[52] 		53 57,
[53] 		54 58,
[54] 		55 59,
[55] 		56 6,
[56] 		57 60,
[57] 		58 61,
[58] 		59 62,
[59] 		60 63,
[60] 		61 64,
[61] 		62 65,
[62] 		63 66,
[63] 		64 67,
[64] 		65 69,
[65] 		66 7,
[66] 		67 70,
[67] 		68 71,
[68] 		69 72,
[69] 		70 73,
[70] 		71 74,
[71] 		72 75,
[72] 		73 76,
[73] 		74 77,
[74] 		75 78,
[75] 		76 79,
[76] 		77 8,
[77] 		78 80,
[78] 		79 81,
[79] 		80 82,
[80] 		81 83,
[81] 		82 84,
[82] 		83 85,
[83] 		84 86,
[84] 		85 87,
[85] 		86 88,
[86] 		87 89,
[87] 		88 9,
[88] 		89 90,
[89] 		90 91,
[90] 		91 92,
[91] 		92 93,
[92] 		93 94;
	TREE con_all_compat = (1:0.02195228,12:0.02507303,(((((2:0.02620524,((4:0.06386335,((5:0.02274328,66:0.02061939)0.873:0.01271279,(77:0.001617375,88:0.00146807)1.000:0.04303768)0.994:0.01033741)0.976:0.01182215,6:0.03421678)0.936:0.008358761)0.956:0.01323036,3:0.05246909)1.000:0.05184735,((64:0.03074767,((65:0.0206194,68:0.01601337)1.000:0.01891067,((67:0.02165463,71:0.01579477)0.979:0.005973806,70:0.04292607)0.875:0.007073131)0.665:0.007487516)0.845:0.008326967,69:0.03101366)1.000:0.03449978)0.631:0.005347679,((23:0.006181355,45:0.007111908)1.000:0.01106212,(34:0.007008623,56:0.01037375)0.809:0.003765542)1.000:0.05786013)0.981:0.01751926,(((((((((((7:0.08129058,14:0.04243939)1.000:0.02350922,9:0.07848488)0.796:0.01414693,8:0.07820303)1.000:0.03146511,((10:0.06910721,15:0.1130953)0.853:0.01555651,(11:0.005231664,13:0.003121959)1.000:0.09202653)1.000:0.04322161)1.000:0.04771904,((((25:0.02549003,28:0.01077752)0.988:0.01138695,(26:0.007842271,27:0.002355764)0.988:0.01188136)1.000:0.02253797,(((((31:0.0003413807,36:0.0009027092)0.797:0.00204634,33:0.00301699)0.511:0.001958025,35:0.006780581)0.579:0.001885692,37:0.001194837)0.993:0.007297552,32:0.01793705)1.000:0.02830227)1.000:0.05627617,(((42:0.03548669,52:0.04861614)1.000:0.04737554,(((((43:0.01377089,44:0.001944139)1.000:0.04299889,(48:0.01426084,49:0.02996673)0.687:0.01208312)1.000:0.01745908,(47:0.01238602,51:0.05224564)0.994:0.01193581)0.569:0.01102803,50:0.04719115)1.000:0.05894562,46:0.05357134)1.000:0.03054223)1.000:0.09597671,((((80:0.003699396,81:0.02641899)1.000:0.05973743,(82:0.0008115287,83:0.0008104347)1.000:0.0705427)1.000:0.04216168,((89:0.09701225,91:0.1162978)0.855:0.04787684,((90:0.09278397,93:0.08305472)1.000:0.1102525,92:0.1211535)0.636:0.01992199)1.000:0.1376833)0.990:0.01174697,((84:0.2192517,(86:0.3099686,87:0.05561468)0.960:0.02547323)0.606:0.01880413,85:0.4516527)0.950:0.02659031)1.000:0.08666293)0.807:0.01280498)0.913:0.01849659)1.000:0.03951814,((76:0.0004297847,79:0.0009946201)0.962:0.003973496,78:0.00523838)1.000:0.0737261)0.795:0.006614229,(62:0.003388322,63:0.001069336)1.000:0.06066537)0.999:0.01351482,(((((16:0.04627875,20:0.074942)1.000:0.08902957,((17:0.03897457,18:0.0510479)0.993:0.02694922,19:0.164148)0.997:0.03426345)1.000:0.06241061,(29:0.00711373,30:0.001188481)1.000:0.08333015)0.989:0.02697855,((72:0.01005724,(74:0.003973953,75:0.005587575)0.979:0.006205097)1.000:0.02954554,73:0.05505985)1.000:0.04234057)0.832:0.02124096,(22:0.001832292,24:0.000967798)1.000:0.1042807)0.998:0.01760917)1.000:0.01250858,41:0.03583673)1.000:0.01213633,(((38:0.006091064,39:0.00556121)0.994:0.02473161,40:0.03854293)1.000:0.0701124,(((53:0.0007621911,54:0.001038711)1.000:0.01265529,(((55:0.008266539,60:0.006982495)0.996:0.003555705,61:0.00373954)0.511:0.001777831,59:0.0439677)0.624:0.00284981)0.606:0.00262847,(57:0.0008752436,58:0.0009084)1.000:0.009652481)1.000:0.02811524)0.981:0.04041781)0.592:0.00344434,21:0.07091043)0.729:0.005242885)1.000:0.01910737);
	TREE con_all_compat = (1:0.02195228,12:0.02507303,(((((2:0.02620524,((4:0.06386335,((5:0.02274328,66:0.02061939):0.01271279,(77:0.001617375,88:0.00146807):0.04303768):0.01033741):0.01182215,6:0.03421678):0.008358761):0.01323036,3:0.05246909):0.05184735,((64:0.03074767,((65:0.0206194,68:0.01601337):0.01891067,((67:0.02165463,71:0.01579477):0.005973806,70:0.04292607):0.007073131):0.007487516):0.008326967,69:0.03101366):0.03449978):0.005347679,((23:0.006181355,45:0.007111908):0.01106212,(34:0.007008623,56:0.01037375):0.003765542):0.05786013):0.01751926,(((((((((((7:0.08129058,14:0.04243939):0.02350922,9:0.07848488):0.01414693,8:0.07820303):0.03146511,((10:0.06910721,15:0.1130953):0.01555651,(11:0.005231664,13:0.003121959):0.09202653):0.04322161):0.04771904,((((25:0.02549003,28:0.01077752):0.01138695,(26:0.007842271,27:0.002355764):0.01188136):0.02253797,(((((31:0.0003413807,36:0.0009027092):0.00204634,33:0.00301699):0.001958025,35:0.006780581):0.001885692,37:0.001194837):0.007297552,32:0.01793705):0.02830227):0.05627617,(((42:0.03548669,52:0.04861614):0.04737554,(((((43:0.01377089,44:0.001944139):0.04299889,(48:0.01426084,49:0.02996673):0.01208312):0.01745908,(47:0.01238602,51:0.05224564):0.01193581):0.01102803,50:0.04719115):0.05894562,46:0.05357134):0.03054223):0.09597671,((((80:0.003699396,81:0.02641899):0.05973743,(82:0.0008115287,83:0.0008104347):0.0705427):0.04216168,((89:0.09701225,91:0.1162978):0.04787684,((90:0.09278397,93:0.08305472):0.1102525,92:0.1211535):0.01992199):0.1376833):0.01174697,((84:0.2192517,(86:0.3099686,87:0.05561468):0.02547323):0.01880413,85:0.4516527):0.02659031):0.08666293):0.01280498):0.01849659):0.03951814,((76:0.0004297847,79:0.0009946201):0.003973496,78:0.00523838):0.0737261):0.006614229,(62:0.003388322,63:0.001069336):0.06066537):0.01351482,(((((16:0.04627875,20:0.074942):0.08902957,((17:0.03897457,18:0.0510479):0.02694922,19:0.164148):0.03426345):0.06241061,(29:0.00711373,30:0.001188481):0.08333015):0.02697855,((72:0.01005724,(74:0.003973953,75:0.005587575):0.006205097):0.02954554,73:0.05505985):0.04234057):0.02124096,(22:0.001832292,24:0.000967798):0.1042807):0.01760917):0.01250858,41:0.03583673):0.01213633,(((38:0.006091064,39:0.00556121):0.02473161,40:0.03854293):0.0701124,(((53:0.0007621911,54:0.001038711):0.01265529,(((55:0.008266539,60:0.006982495):0.003555705,61:0.00373954):0.001777831,59:0.0439677):0.00284981):0.00262847,(57:0.0008752436,58:0.0009084):0.009652481):0.02811524):0.04041781):0.00344434,21:0.07091043):0.005242885):0.01910737);

END;


BEGIN TREES;
	Title ML_tree;
	ID 018027f8da5e2;
	LINK Taxa = Taxa;
	TRANSLATE
[0] 		1 1,
[1] 		2 10,
[2] 		3 11,
[3] 		4 12,
[4] 		5 13,
[5] 		6 14,
[6] 		7 15,
[7] 		8 16,
[8] 		9 17,
[9] 		10 18,
[10] 		11 19,
[11] 		12 2,
[12] 		13 20,
[13] 		14 21,
[14] 		15 22,
[15] 		16 23,
[16] 		17 24,
[17] 		18 25,
[18] 		19 26,
[19] 		20 27,
[20] 		21 28,
[21] 		22 29,
[22] 		23 3,
[23] 		24 30,
[24] 		25 31,
[25] 		26 32,
[26] 		27 33,
[27] 		28 34,
[28] 		29 35,
[29] 		30 36,
[30] 		31 37,
[31] 		32 38,
[32] 		33 39,
[33] 		34 4,
[34] 		35 40,
[35] 		36 41,
[36] 		37 42,
[37] 		38 43,
[38] 		39 44,
[39] 		40 45,
[40] 		41 46,
[41] 		42 47,
[42] 		43 48,
[43] 		44 49,
[44] 		45 5,
[45] 		46 50,
[46] 		47 51,
[47] 		48 52,
[48] 		49 53,
[49] 		50 54,
[50] 		51 55,
[51] 		52 56,
[52] 		53 57,
[53] 		54 58,
[54] 		55 59,
[55] 		56 6,
[56] 		57 60,
[57] 		58 61,
[58] 		59 62,
[59] 		60 63,
[60] 		61 64,
[61] 		62 65,
[62] 		63 66,
[63] 		64 67,
[64] 		65 69,
[65] 		66 7,
[66] 		67 70,
[67] 		68 71,
[68] 		69 72,
[69] 		70 73,
[70] 		71 74,
[71] 		72 75,
[72] 		73 76,
[73] 		74 77,
[74] 		75 78,
[75] 		76 79,
[76] 		77 8,
[77] 		78 80,
[78] 		79 81,
[79] 		80 82,
[80] 		81 83,
[81] 		82 84,
[82] 		83 85,
[83] 		84 86,
[84] 		85 87,
[85] 		86 88,
[86] 		87 89,
[87] 		88 9,
[88] 		89 90,
[89] 		90 91,
[90] 		91 92,
[91] 		92 93,
[92] 		93 94;
	TREE tree_1 = (1:0.020817,(((((2:0.026127,((4:0.066578,((5:0.022946,66:0.020495):0.012607,(77:0.001271,88:0.000002):0.043696):0.008807):0.011354,6:0.034519):0.007165):0.012414,3:0.052143):0.054332,((64:0.030911,((65:0.020399,68:0.015118):0.018893,((67:0.020685,71:0.015837):0.004953,70:0.044249):0.006848):0.006325):0.005869,69:0.031374):0.034953):0.004444,((23:0.005666,45:0.006794):0.010016,(34:0.007128,56:0.009985):0.003346):0.060699):0.017366,(((((((((((7:0.081251,14:0.042954):0.023158,9:0.079547):0.011764,8:0.080203):0.030962,((10:0.069654,15:0.114924):0.014345,(11:0.004898,13:0.002758):0.093525):0.043678):0.047739,((((25:0.025758,28:0.00995):0.010616,(26:0.006967,27:0.001422):0.011914):0.023357,(((((31:0.000002,36:0.000523):0.00048,33:0.002314):0.002091,35:0.006794):0.001203,37:0.000003):0.006732,32:0.017294):0.02732):0.057537,(((42:0.036081,52:0.050074):0.048547,((((43:0.013686,44:0.000832):0.041392,(48:0.013322,49:0.031939):0.011677):0.015717,((47:0.012311,51:0.052408):0.011059,50:0.052004):0.004904):0.061945,46:0.055235):0.03223):0.097446,((((80:0.002355,81:0.026989):0.063621,(82:0.000003,83:0.000003):0.071219):0.042335,((89:0.101708,91:0.123203):0.052395,((90:0.093208,93:0.088047):0.115373,92:0.125694):0.015568):0.145489):0.010506,((84:0.240036,(86:0.345208,87:0.057932):0.024694):0.017771,85:0.527873):0.020548):0.0897):0.012606):0.016993):0.039332,((76:0.000003,79:0.000605):0.003899,78:0.004477):0.074312):0.005674,(62:0.002165,63:0.000002):0.06369):0.012509,(((((16:0.047861,20:0.076159):0.092744,((17:0.039107,18:0.050818):0.024516,19:0.173303):0.033105):0.065371,(29:0.006732,30:0.000003):0.082198):0.02559,((72:0.009282,(74:0.003064,75:0.004946):0.005534):0.029371,73:0.054779):0.040419):0.021175,(22:0.001135,24:0.000002):0.110237):0.017447):0.011021,41:0.037446):0.011751,(((38:0.004804,39:0.004287):0.024531,40:0.038326):0.070166,(((53:0.000002,54:0.000002):0.012602,(((55:0.007766,60:0.006376):0.003136,61:0.002706):0.001007,59:0.044119):0.002004):0.002143,(57:0.000527,58:0.000535):0.008992):0.027937):0.040098):0.001982,21:0.075188):0.003649):0.019804,12:0.025198);

END;


Begin MESQUITE;
		MESQUITESCRIPTVERSION 2;
		TITLE AUTO;
		tell ProjectCoordinator;
		timeSaved 1649938117156;
		getEmployee #mesquite.minimal.ManageTaxa.ManageTaxa;
		tell It;
			setID 0 5349798376038978295;
		endTell;
		getEmployee #mesquite.charMatrices.ManageCharacters.ManageCharacters;
		tell It;
			setID 0 3973852392118338462;
			mqVersion 361;
			checksumv 0 3 3577771719 null  getNumChars 2591 numChars 2591 getNumTaxa 93 numTaxa 93   short true   bits 2305843009213693967   states 15   sumSquaresStatesOnly 3593600.0 sumSquares -4.1966342767689223E20 longCompressibleToShort false usingShortMatrix true   NumFiles 1 NumMatrices 1;
			mqVersion;
		endTell;
		getWindow;
		tell It;
			suppress;
			setResourcesState false false 238;
			setPopoutState 300;
			setExplanationSize 0;
			setAnnotationSize 0;
			setFontIncAnnot 0;
			setFontIncExp 0;
			setSize 700 464;
			setLocation 8 8;
			setFont SanSerif;
			setFontSize 10;
			getToolPalette;
			tell It;
			endTell;
			desuppress;
		endTell;
		getEmployee  #mesquite.charMatrices.BasicDataWindowCoord.BasicDataWindowCoord;
		tell It;
			showDataWindow #3973852392118338462 #mesquite.charMatrices.BasicDataWindowMaker.BasicDataWindowMaker;
			tell It;
				getWindow;
				tell It;
					setExplanationSize 30;
					setAnnotationSize 20;
					setFontIncAnnot 0;
					setFontIncExp 0;
					setSize 462 392;
					setLocation 8 8;
					setFont SanSerif;
					setFontSize 10;
					getToolPalette;
					tell It;
					endTell;
					setActive;
					setTool mesquite.charMatrices.BasicDataWindowMaker.BasicDataWindow.arrow;
					colorCells  #mesquite.charMatrices.ColorByState.ColorByState;
				tell It;
					setStateLimit 9;
					toggleUniformMaximum on;
				endTell;
					colorRowNames  #mesquite.charMatrices.TaxonGroupColor.TaxonGroupColor;
					colorColumnNames  #mesquite.charMatrices.CharGroupColor.CharGroupColor;
					colorText  #mesquite.charMatrices.NoColor.NoColor;
					setBackground White;
					toggleShowNames on;
					toggleShowTaxonNames on;
					toggleTight off;
					toggleThinRows off;
					toggleShowChanges off;
					toggleSeparateLines off;
					toggleShowStates on;
					toggleReduceCellBorders off;
					toggleAutoWCharNames off;
					toggleAutoTaxonNames off;
					toggleShowDefaultCharNames off;
					toggleConstrainCW on;
					toggleBirdsEye off;
					toggleShowPaleGrid off;
					toggleShowPaleCellColors off;
					toggleShowPaleExcluded off;
					togglePaleInapplicable on;
					togglePaleMissing off;
					toggleShowBoldCellText off;
					toggleAllowAutosize off;
					toggleColorsPanel off;
					toggleLinkedScrolling on;
					toggleScrollLinkedTables off;
				endTell;
				showWindow;
				getWindow;
				tell It;
					forceAutosize;
				endTell;
				getEmployee #mesquite.charMatrices.AlterData.AlterData;
				tell It;
					toggleBySubmenus off;
				endTell;
				getEmployee #mesquite.charMatrices.ColorCells.ColorCells;
				tell It;
					setColor Red;
					removeColor off;
				endTell;
				getEmployee #mesquite.categ.StateNamesStrip.StateNamesStrip;
				tell It;
					showStrip off;
				endTell;
				getEmployee #mesquite.charMatrices.AnnotPanel.AnnotPanel;
				tell It;
					togglePanel off;
				endTell;
				getEmployee #mesquite.charMatrices.CharReferenceStrip.CharReferenceStrip;
				tell It;
					showStrip off;
				endTell;
				getEmployee #mesquite.charMatrices.QuickKeySelector.QuickKeySelector;
				tell It;
					autotabOff;
				endTell;
				getEmployee #mesquite.charMatrices.SelSummaryStrip.SelSummaryStrip;
				tell It;
					showStrip off;
				endTell;
				getEmployee #mesquite.align.AlignToDropped.AlignToDropped;
				tell It;
					gapCosts 16 6 1 1;
					subCosts  10 5 10 10 10 5 5 10 10 10 5 10;
				endTell;
				getEmployee #mesquite.molec.ColorByAA.ColorByAA;
				tell It;
					emphasizeDegeneracy off;
				endTell;
				getEmployee #mesquite.molec.SequenceInfoEditor.SequenceInfoEditor;
				tell It;
					panelOpen false;
				endTell;
			endTell;
		endTell;
		endTell;
end;
